# Supplementary material for: Metabolomics of cerebrospinal fluid reveals candidate diagnostic biomarkers to distinguish between spinal muscular atrophy type II and type III
Source: CNS Neurosci Ther. 2024 Apr 14;30(4):e14718. doi: 10.1111/cns.14718 (PMC11016346; doi:10.1111/cns.14718)
Supplement: Supplementary file 1 — Supplementary Information S1. [file CNS-30-e14718-s004.csv]

ID	Metabolite	´úÐ»Îï	Metab ID	Significant	Regulate	level	KEGG Compound ID	Mode	CAS ID	M/Z	Retention time	Adducts	Formula	Fragmentation Score	Theoretical Fragmentation Score	Library ID	KEGG Compound First Category	KEGG Compound Second Category	KEGG Pathway ID	KEGG Pathway First Category	KEGG Pathway Second Category	HMDB Superclass	HMDB Class	HMDB Subclass	Fragmentation Score	Theoretical Fragmentation Score	KEGG Pathway Description	KEGG Pathway Description	VIP_pred_OPLS-DA	VIP_PLS-DA	FC(A/B)	P_value	FDR	A001	A002	A003	A004	A005	A006	A007	A009	A010	A011	A012	A013	A014	A015	A016	A017
neg_1356	Myo-inositol glutamate	¼¡´¼¹È°±Ëá	metab_4887	yes	down	B(ii)	-	neg	-	358.051591444	2.38543333333	M+Cl	C11H17NO10	0	74.1	HMDB0254974	-	-	-	-	-	Organic acids and derivatives	Carboxylic acids and derivatives	Amino acids, peptides, and analogues	0	74.1	-	-	1.4743	1.2503	0.988	0.01245	0.1832	4.879	4.907	4.882	5.06	5.044	5.04	4.944	4.938	4.997	4.873	5.09	5.058	5.107	5.132	5.023	5.066
neg_1539	DL-Dopa	DL¶à°Í	metab_5086	yes	up	B(i)	-	neg	63-84-3	196.060856173	3.26093333333	M-H	C9H11NO4	44.4	0	HMDB0000609;MJDBOTE0000587	-	-	-	-	-	Organic acids and derivatives	Carboxylic acids and derivatives	Amino acids, peptides, and analogues	44.4	0	-	-	2.2055	1.8201	1.0594	0.03	0.2736	3.612	4.347	3.642	4.5	4.332	4.757	4.633	4.481	4.332	4.873	4.693	4.469	4.432	4.379	4.519	4.071
neg_1636	Bisphenol B	Ë«·ÓB	metab_5192	yes	down	B(ii)	C14225	neg	77-40-7	287.129645634	3.81313333333	M+FA-H	C16H18O2	0	53.5	HMDB0245327	-	-	-	-	-	Benzenoids	Benzene and substituted derivatives	Diphenylmethanes	0	53.5	-	-	3.1383	2.2356	0.9081	0.04225	0.319	4.6	4.592	5.172	3.211	3.995	3.978	3.903	4.183	3.772	3.742	2.952	4.25	2.951	3.237	3.624	2.944
neg_1741	1,1-Dimethylbiguanide	1,1-¶þ¼×»ùË«ëÒ	metab_5306	yes	down	B(ii)	C07151	neg	1115-70-4	164.070780225	4.48703333333	M+Cl	C4H11N5	0	31.4	HMDB0001921	-	-	map04211;map04976;map04152	Organismal Systems;Organismal Systems;Environmental Information Processing	Aging;Digestive system;Signal transduction	Organic nitrogen compounds	Organonitrogen compounds	Guanidines	0	31.4	Longevity regulating pathway;Bile secretion;AMPK signaling pathway	Longevity regulating pathway;Bile secretion;AMPK signaling pathway	2.3555	1.9406	0.9263	0.04063	0.3108	4.06	3.623	4.805	3.571	3.766	3.381	2.767	3.518	2.655	3.079	2.69	3.674	3.051	3.547	3.464	3.781
neg_1931	(+/-)-Ribaline	-	metab_5514	yes	up	B(ii)	-	neg	41234-32-6	312.064453029	5.91553333333	M+K-2H	C15H17NO4	0	34.2	HMDB0033345	-	-	-	-	-	Organoheterocyclic compounds	Quinolines and derivatives	Dihydrofuranoquinolines	0	34.2	-	-	3.9259	2.7613	1.1803	0.02641	0.2504	2.772	3.863	3.341	4.184	3.079	4.139	4.561	3.707	3.854	5.376	2.777	2.766	3.475	3.717	4.95	4.212
neg_1969	Polyribophosphate	¾ÛÁ×ËáºËÌÇõ¥	metab_5554	yes	up	B(ii)	-	neg	-	407.057250079	6.02175	M+FA-H	C10H19O12P	0	47.2	HMDB0256690	-	-	-	-	-	Organic oxygen compounds	Organooxygen compounds	Carbohydrates and carbohydrate conjugates	0	47.2	-	-	2.7753	2.6387	1.0563	0.001017	0.05314	4.357	4.32	5.261	4.248	4.337	4.327	4.295	4.469	4.478	4.303	4.299	4.456	4.336	4.445	4.393	4.47
neg_1998	Sulindac	ÊæÁÖ´ï¿Ë	metab_5586	yes	up	B(ii)	C01531	neg	38194-50-2	401.087956537	6.0705	M+FA-H	C20H17FO3S	0	32.1	PW_C009093;HMDB0246228;HMDB0014743	-	-	-	-	-	Benzenoids	Indenes and isoindenes	Not Available	0	32.1	-	-	1.0368	0.8326	1.0105	0.04752	0.3361	5.507	5.51	5.47	5.512	5.478	5.538	5.537	5.515	5.763	5.538	5.559	5.702	5.76	5.562	5.719	5.71
neg_2076	Ethotoin	ÒÒ´¼ËØ	metab_5668	yes	up	B(ii)	C07839	neg	86-35-1	239.059384595	6.26986666667	M+Cl	C11H12N2O2	0	73.7	HMDB0014892	-	-	-	-	-	Organoheterocyclic compounds	Azolidines	Imidazolidines	0	73.7	-	-	3.2051	2.2953	1.1009	0.0189	0.2184	3.826	4.434	3.783	4.229	4.062	4.153	4.269	3.655	4.391	3.285	3.546	4.323	4.385	3.554	4.158	4.399
neg_2161	Adb-chminaca, (+/-)-	-	metab_5763	yes	up	B(ii)	-	neg	-	407.187600263	6.57721666667	M+K-2H	C21H30N4O2	0	75.3	HMDB0244819	-	-	-	-	-	Organic acids and derivatives	Carboxylic acids and derivatives	Amino acids, peptides, and analogues	0	75.3	-	-	1.8853	1.3578	1.0173	0.001744	0.0704	5.659	5.777	5.723	5.751	5.719	5.701	5.819	5.654	5.836	5.805	5.615	5.564	5.631	5.665	5.618	5.525
neg_2162	NORETHINDRONE ACETATE	-	metab_5764	yes	up	B(i)	C08152	neg	51-98-9	339.199779449	6.5852	M-H	C22H28O3	35.2	0	HMDB0255731	-	-	-	-	-	Lipids and lipid-like molecules	Steroids and steroid derivatives	Steroid esters	35.2	0	-	-	1.3367	0.8938	1.0081	0.01199	0.1797	6.688	6.771	6.723	6.757	6.725	6.695	6.803	6.669	6.831	6.808	6.663	6.636	6.664	6.678	6.666	6.618
neg_2273	4-Decan-4-Ylbenzenesulfonic Acid	4-¹ïÍé-4-»ù±½»ÇËá	metab_5885	yes	up	B(i)	-	neg	-	297.152758916	7.51331666667	M-H	C16H26O3S	86.3	0	-	-	-	-	-	-	-	-	-	86.3	0	-	-	1.0287	0.9941	1.0105	0.02225	0.2362	5.513	5.456	5.499	5.5	5.454	5.571	5.548	5.578	5.57	5.453	5.444	5.487	5.435	5.485	5.404	5.48
neg_2336	Prednisone	Ç¿µÄËÉ	metab_5955	yes	up	B(ii)	C07370	neg	53-03-2	379.156052422	7.68128333333	M+Na-2H	C21H26O5	0	59.1	PW_C009120;HMDB0014773;LMST02030180	-	-	-	-	-	Lipids and lipid-like molecules	Steroids and steroid derivatives	Hydroxysteroids	0	59.1	-	-	1.7885	1.5267	1.0192	0.0002336	0.02276	4.946	4.954	4.936	4.97	4.922	5	4.991	5.04	5.063	4.86	4.922	4.892	4.98	4.907	4.895	4.976
neg_2338	2-Dodecoxyethyl Hydrogen Sulfate	2-Ê®¶þÍéÑõ»ùÒÒ»ùÁòËáÇâ	metab_5957	yes	up	B(i)	-	neg	-	309.174071136	7.68928333333	M-H	C14H30O5S	33.5	0	-	-	-	-	-	-	-	-	-	33.5	0	-	-	2.2261	1.8909	1.0635	0.03047	0.276	4.446	4.756	4.339	4.996	4.121	5.082	4.443	4.852	4.796	3.979	4.328	4.281	4.398	4.082	5.545	4.388
neg_2647	4-(undecan-5-yl)benzene-1-Sulfonic Acid	4-£¨Ê®Ò»Íé-5-»ù£©±½-1-»ÇËá	metab_6300	yes	up	B(i)	-	neg	-	311.168665154	7.68928333333	M-H	C17H28O3S	83.1	0	-	-	-	-	-	-	-	-	-	83.1	0	-	-	1.2755	1.1812	1.0098	0.00139	0.0603	6.084	6.078	6.088	6.088	6.022	6.151	6.099	6.151	6.162	6.024	6.043	6.021	6.037	6.025	5.984	6.056
neg_2786	2-Hydroxystearic acid	2-ôÇ»ùÓ²Ö¬Ëá	metab_6454	yes	up	B(ii)	C03045	neg	26531-80-6	299.259042119	7.02521666667	M-H	C18H36O3	0	85.4	HMDB0242145;HMDB0062549	-	-	-	-	-	Lipids and lipid-like molecules	Fatty Acyls	Fatty acids and conjugates	0	85.4	-	-	1.9006	1.3752	1.0241	0.004602	0.1048	4.315	4.265	4.303	4.375	4.412	4.357	4.633	4.274	4.294	4.231	4.197	4.346	4.306	4.273	4.328	4.225
neg_2827	Procarbazine	±û¿¨°Íàº	metab_6497	yes	down	B(ii)	C07402	neg	671-16-9	220.146321515	6.6572	M-H	C12H19N3O	0	63.8	HMDB0015299	-	-	-	-	-	Benzenoids	Benzene and substituted derivatives	Benzoic acids and derivatives	0	63.8	-	-	1.6449	1.3573	0.973	0.02848	0.2622	4.451	4.381	4.642	4.661	4.518	4.542	4.492	4.387	4.173	4.493	4.384	3.97	4.129	4.289	4.151	4.152
neg_2919	Geranic acid	ÏãÒ¶Ëá	metab_6592	yes	up	B(ii)	C16461	neg	459-80-3	395.244005703	6.29901666667	2M+Hac-H	C10H16O2	0	36.8	HMDB0304369;LMFA01030784;HMDB0036103	-	-	-	-	-	Lipids and lipid-like molecules	Prenol lipids	Monoterpenoids	0	36.8	-	-	3.4418	2.6882	1.0883	0.001131	0.0549	4.098	5.217	4.178	4.972	4.281	5.23	4.256	4.251	4.206	4.427	4.732	4.173	4.176	4.73	4.275	4.126
neg_2946	Dodecylbenzenesulfonic Acid	Ê®¶þÍé»ù±½»ÇËá	metab_6622	yes	up	B(i)	-	neg	-	325.184250774	6.26236666667	M-H	C18H30O3S	91.2	0	HMDB0031031;HMDB0059915	-	-	-	-	-	Benzenoids	Benzene and substituted derivatives	Benzenesulfonic acids and derivatives	91.2	0	-	-	1.0385	0.6834	1.006	0.04384	0.3221	6.738	6.807	6.772	6.805	6.777	6.75	6.858	6.735	6.863	6.853	6.716	6.688	6.714	6.745	6.729	6.678
neg_3084	Golotimod	¸êÂåµÙÄªµÂ	metab_6774	yes	up	B(ii)	-	neg	-	378.12749293	5.96096666667	M+FA-H	C16H19N3O5	0	67.5	HMDB0252908	-	-	-	-	-	Organic acids and derivatives	Carboxylic acids and derivatives	Amino acids, peptides, and analogues	0	67.5	-	-	3.6343	3.1813	1.087	0.0003999	0.02983	4.118	4.107	4.961	3.941	4.186	3.915	4.089	4.209	4.309	4.223	4.064	4.149	4.193	4.268	4.044	4.297
neg_3213	Cotinine glucuronide	¿ÉÌæÄþÆÏÌÇÜÕËá	metab_6916	yes	up	B(ii)	C00190	neg	139427-57-9	351.116563856	5.51353333333	M-H	C16H20N2O7	0	42.4	HMDB0001013;PW_C000801	-	-	map01100;map00520;map01250	Metabolism;Metabolism;Metabolism	Global and overview maps;Carbohydrate metabolism;Global and overview maps	Nucleosides, nucleotides, and analogues	Pyrimidine nucleotides	Pyrimidine ribonucleotides	0	42.4	Metabolic pathways;Amino sugar and nucleotide sugar metabolism;Biosynthesis of nucleotide sugars	Metabolic pathways;Amino sugar and nucleotide sugar metabolism;Biosynthesis of nucleotide sugars	4.313	3.5332	1.1266	4.666E-5	0.009058	3.798	3.781	5.066	3.776	3.68	3.893	3.775	3.881	3.809	3.837	3.962	3.761	4.005	3.761	3.934	3.944
neg_3648	NNAL-N-glucuronide	NNAL-N-ÆÏÌÇÜÕËá	metab_7388	yes	up	B(ii)	C19606	neg	-	431.151547203	3.16558333333	M+FA-H	C16H24N3O8+	0	70.8	HMDB0060498	-	-	map05204;map00980	Human Diseases;Metabolism	Cancer: overview;Xenobiotics biodegradation and metabolism	Organic oxygen compounds	Organooxygen compounds	Carbohydrates and carbohydrate conjugates	0	70.8	Chemical carcinogenesis - DNA adducts;Metabolism of xenobiotics by cytochrome P450	Chemical carcinogenesis - DNA adducts;Metabolism of xenobiotics by cytochrome P450	1.1771	1.1027	1.0133	0.01606	0.2039	4.878	4.841	4.893	4.87	4.79	4.89	5.014	5.051	4.967	4.81	5.023	4.869	4.816	4.909	4.82	4.76
neg_365	Phenyl-Alanine	±½±û°±Ëá	metab_7390	yes	down	B(ii)	C00079	neg	63-91-2	186.05523003	3.2319	M-H, M+Na-2H	C9H11NO2	0	54.4	HMDB0256428;HMDB0000159	Peptides	Amino acids	map01100;map04978;map02010;map01210;map00470;map01230;map00360;map04974;map00970;map00400;map05230	Metabolism;Organismal Systems;Environmental Information Processing;Metabolism;Metabolism;Metabolism;Metabolism;Organismal Systems;Genetic Information Processing;Metabolism;Human Diseases	Global and overview maps;Digestive system;Membrane transport;Global and overview maps;Metabolism of other amino acids;Global and overview maps;Amino acid metabolism;Digestive system;Translation;Amino acid metabolism;Cancer: overview	Organic acids and derivatives	Carboxylic acids and derivatives	Amino acids, peptides, and analogues	0	54.4	Metabolic pathways;Mineral absorption;ABC transporters;2-Oxocarboxylic acid metabolism;D-Amino acid metabolism;Biosynthesis of amino acids;Phenylalanine metabolism;Protein digestion and absorption;Aminoacyl-tRNA biosynthesis;Phenylalanine, tyrosine and tryptophan biosynthesis;Central carbon metabolism in cancer	Metabolic pathways;Mineral absorption;ABC transporters;2-Oxocarboxylic acid metabolism;D-Amino acid metabolism;Biosynthesis of amino acids;Phenylalanine metabolism;Protein digestion and absorption;Aminoacyl-tRNA biosynthesis;Phenylalanine, tyrosine and tryptophan biosynthesis;Central carbon metabolism in cancer	2.1784	1.8511	0.9337	0.03883	0.3045	4.357	4.161	4.314	3.304	3.883	3.241	3.506	3.587	2.895	3.487	3.603	4.331	3.6	4.348	3.492	3.406
neg_3792	Carboxyphosphamide	ôÈÁ×õ£°·	metab_7545	yes	down	B(ii)	C07646	neg	22788-18-7	312.989059708	2.53761666667	M+Na-2H	C7H15Cl2N2O4P	0	53.1	HMDB0060449;PW_C040481	-	-	map00982	Metabolism	Xenobiotics biodegradation and metabolism	Organic nitrogen compounds	Organonitrogen compounds	Nitrogen mustard compounds	0	53.1	Drug metabolism - cytochrome P450	Drug metabolism - cytochrome P450	2.5432	2.0363	0.9548	0.003656	0.0939	4.689	4.74	4.727	4.751	4.623	4.94	4.767	4.701	4.04	4.55	4.648	4.875	4.601	4.984	4.749	4.406
neg_3830	Nicotinic acid mononucleotide	ÑÌËáµ¥ºËÜÕËá	metab_7587	yes	down	B(ii)	C01185	neg	321-02-8	317.033577621	2.37585	M-H2O-H	C11H15NO9P+	0	53.4	PW_C000885;HMDB0001132	-	-	map01100;map00760;map01240	Metabolism;Metabolism;Metabolism	Global and overview maps;Metabolism of cofactors and vitamins;Global and overview maps	Nucleosides, nucleotides, and analogues	Pyridine nucleotides	Nicotinic acid nucleotides	0	53.4	Metabolic pathways;Nicotinate and nicotinamide metabolism;Biosynthesis of cofactors	Metabolic pathways;Nicotinate and nicotinamide metabolism;Biosynthesis of cofactors	1.3234	1.2093	0.9898	0.02077	0.2303	4.742	4.876	4.826	4.973	4.904	4.957	4.921	4.969	5.103	4.922	4.959	5.013	5.008	4.979	5.087	4.98
neg_499	PSOROMIC ACID	-	metab_8775	yes	up	B(i)	-	neg	-	357.062022262	6.09951666667	M-H, M+Na-2H	C18H14O8	52.6	0	-	-	-	-	-	-	-	-	-	52.6	0	-	-	1.188	0.9576	1.0142	0.03374	0.2866	5.085	5.221	5.074	5.141	5.096	5.16	5.174	5.176	5.36	5.131	5.146	5.336	5.364	5.189	5.327	5.338
pos_1024	(2S)-2-Amino-3-[(2S,3R)-2-amino-3-hydroxybutanoyl]oxypropanoic acid	£¨2S£©-2-°±»ù-3-[£¨2S£¬3R£©-2-°±»ù-3-ôÇ»ù¶¡õ£»ù]Ñõ±ûËá	metab_28	yes	down	B(ii)	-	pos	-	189.086638475	0.8419	M+H-H2O, M+2Na-H	C7H14N2O5	0	46.5	HMDB0257561	-	-	-	-	-	Organic acids and derivatives	Carboxylic acids and derivatives	Amino acids, peptides, and analogues	0	46.5	-	-	1.4268	1.0356	0.9732	0.03448	0.1565	5.555	5.274	5.519	5.137	5.345	5.217	5.137	5.429	4.755	4.894	4.765	5.346	5.07	4.994	5.104	4.979
pos_1074	O-Toluenesulfonamide	ÁÚ¼×±½»Çõ£°·	metab_82	yes	down	B(i)	-	pos	-	136.02140396	0.318066666667	M+H-2H2O	C7H9NO2S	48.2	0	-	-	-	-	-	-	-	-	-	48.2	0	-	-	1.1693	0.7495	0.9803	0.008764	0.09839	4.474	4.261	4.592	4.461	4.46	4.482	4.438	4.667	4.513	4.416	4.274	4.412	4.278	4.307	4.53	4.427
pos_1091	L-2-Amino-4-methylenepentanedioic acid	L-2-°±»ù-4-ÑÇ¼×»ùÎì¶þËá	metab_101	yes	down	B(ii)	C00651	pos	16804-57-2	124.039302739	0.465883333333	M+H-2H2O	C6H9NO4	0	50.3	HMDB0029433	-	-	-	-	-	Organic acids and derivatives	Carboxylic acids and derivatives	Amino acids, peptides, and analogues	0	50.3	-	-	1.2335	0.9263	0.9789	0.003561	0.06539	4.497	4.38	4.546	4.404	4.596	4.504	4.407	4.372	4.385	4.283	4.196	4.338	4.339	4.199	4.386	4.259
pos_1194	Beta-L-Fucose	-	metab_213	yes	down	B(ii)	C20836	pos	13224-93-6	197.100633427	0.615316666667	M+CH3OH+H	C6H12O5	0	35.9	HMDB0059625	-	-	-	-	-	Organic oxygen compounds	Organooxygen compounds	Carbohydrates and carbohydrate conjugates	0	35.9	-	-	1.7051	1.239	0.9681	0.003336	0.06386	5.571	5.511	5.052	5.207	5.386	5.365	5.452	5.157	4.766	5.195	5.269	5.34	5.372	5.284	5.377	5.34
pos_1270	N-Acetylputrescine	N-ÒÒõ£¸¯°·	metab_298	yes	down	B(i)	C02714	pos	5699-41-2;18233-70-0	131.117830228	0.763516666667	M+H	C6H14N2O	35.8	0	HMDB0002064	-	-	map01100;map00330	Metabolism;Metabolism	Global and overview maps;Amino acid metabolism	Organic acids and derivatives	Carboximidic acids and derivatives	Carboximidic acids	35.8	0	Metabolic pathways;Arginine and proline metabolism	Metabolic pathways;Arginine and proline metabolism	1.2748	0.8232	0.9755	0.01694	0.1209	4.425	4.38	4.428	4.675	4.588	4.695	4.425	4.5	4.194	4.567	4.438	4.511	4.319	4.427	4.316	4.461
pos_1274	3-Hydroxynorvaline	3-ôÇ»ùÈ¥¼×çÓ°±Ëá	metab_302	yes	down	B(ii)	-	pos	-	175.107500461	0.771366666667	M+ACN+H	C5H11NO3	0	38.7	HMDB0244983	-	-	-	-	-	Organic acids and derivatives	Carboxylic acids and derivatives	Amino acids, peptides, and analogues	0	38.7	-	-	1.9962	0.9951	0.9532	0.01963	0.1268	4.937	4.775	5.43	4.548	4.824	4.662	4.377	4.589	4.334	4.376	4.028	4.712	4.035	4.485	4.331	4.722
pos_1310	2-Aminoadipic acid	2-°±»ù¼º¶þËá	metab_342	yes	down	B(ii)	C00956	pos	1118-90-7	144.065354734	0.8419	M+H-H2O	C6H11NO4	0	64.3	HMDB0302754;HMDB0000510	-	-	map01100;map01210;map00310;map01230	Metabolism;Metabolism;Metabolism;Metabolism	Global and overview maps;Global and overview maps;Amino acid metabolism;Global and overview maps	Organic acids and derivatives	Carboxylic acids and derivatives	Amino acids, peptides, and analogues	0	64.3	Metabolic pathways;2-Oxocarboxylic acid metabolism;Lysine degradation;Biosynthesis of amino acids	Metabolic pathways;2-Oxocarboxylic acid metabolism;Lysine degradation;Biosynthesis of amino acids	1.1228	0.848	0.9811	0.04572	0.1775	4.965	4.778	4.859	4.551	4.755	4.692	4.618	4.721	4.539	4.459	4.38	4.716	4.565	4.459	4.574	4.53
pos_1344	Uric Acid	ÄòËá	metab_379	yes	down	B(i)	C00366	pos	69-93-2	169.03534434	1.13146666667	M+H	C5H4N4O3	79.9	0	HMDB0000289;PW_C000195;MJDBOTE0001097	-	-	map01100;map04976;map00230	Metabolism;Organismal Systems;Metabolism	Global and overview maps;Digestive system;Nucleotide metabolism	Organoheterocyclic compounds	Imidazopyrimidines	Purines and purine derivatives	79.9	0	Metabolic pathways;Bile secretion;Purine metabolism	Metabolic pathways;Bile secretion;Purine metabolism	1.2105	0.7993	0.9781	0.01994	0.1275	6.081	6.199	5.973	5.943	6.089	6.281	6.257	5.962	5.95	6.311	5.843	6.067	6.268	5.871	6.167	6.062
pos_1407	2-Pyrrolidinone	2-ßÁ¿©ÍéÍª	metab_446	yes	down	B(i)	C11118	pos	616-45-5	86.0605076294	1.86913333333	M+H	C4H7NO	60.9	0	HMDB0002039	-	-	-	-	-	Organoheterocyclic compounds	Pyrrolidines	Pyrrolidones	60.9	0	-	-	1.1007	0.5876	0.9843	0.03852	0.1627	5.435	5.401	5.496	5.497	5.504	5.471	5.524	5.124	5.282	5.199	5.191	5.338	5.176	5.181	5.164	5.238
pos_1415	2,3,4,5-Tetrahydro-2-pyridinecarboxylic acid	2,3,4,5-ËÄÇâ-2-ßÁà¤¼×Ëá	metab_455	yes	down	B(ii)	C00450	pos	73980-78-6	272.159861941	1.86913333333	2M+NH4	C6H9NO2	0	46.6	HMDB0012130	-	-	map01100;map00310	Metabolism;Metabolism	Global and overview maps;Amino acid metabolism	Organic acids and derivatives	Carboxylic acids and derivatives	Amino acids, peptides, and analogues	0	46.6	Metabolic pathways;Lysine degradation	Metabolic pathways;Lysine degradation	1.5465	0.9543	0.9685	0.04106	0.1675	5.467	5.283	5.337	5.275	5.281	5.179	5.306	4.728	4.745	5.132	4.489	5.244	4.724	5.068	5.056	5.05
pos_1419	Gamma-Glutamyl-beta-aminopropiononitrile	-	metab_459	yes	down	B(ii)	C06114	pos	-	263.109555535	1.89265	M+ACN+Na	C8H13N3O3	0	80.6	HMDB0060477	-	-	-	-	-	Organic acids and derivatives	Carboxylic acids and derivatives	Amino acids, peptides, and analogues	0	80.6	-	-	1.0594	0.6372	0.9875	0.007094	0.09108	5.632	5.606	5.635	5.631	5.664	5.602	5.637	5.572	5.538	5.497	5.38	5.473	5.501	5.373	5.465	5.452
pos_1425	Pipecolic Acid	ºú½·Ëá	metab_466	yes	down	B(i)	C00408	pos	535-75-1;3105-95-1	130.086188041	1.97933333333	M+H	C6H11NO2	46.4	0	HMDB0000070;HMDB0000716;MJDBOTE0000664	-	-	map01100;map00310	Metabolism;Metabolism	Global and overview maps;Amino acid metabolism	Organic acids and derivatives	Carboxylic acids and derivatives	Amino acids, peptides, and analogues	46.4	0	Metabolic pathways;Lysine degradation	Metabolic pathways;Lysine degradation	1.7428	0.9707	0.9741	0.002815	0.06083	5.898	5.827	6.223	5.775	5.93	5.757	5.798	5.655	5.703	5.719	5.432	5.769	5.57	5.597	5.68	5.67
pos_1433	7-Methylxanthine	7-¼×»ù»ÆàÑßÊ	metab_475	yes	down	B(i)	C16353	pos	552-62-5	167.055980026	2.10333333333	M+H	C6H6N4O2	69.2	0	HMDB0001991;PW_C001335	-	-	map01100;map00232	Metabolism;Metabolism	Global and overview maps;Biosynthesis of other secondary metabolites	Organoheterocyclic compounds	Imidazopyrimidines	Purines and purine derivatives	69.2	0	Metabolic pathways;Caffeine metabolism	Metabolic pathways;Caffeine metabolism	2.6455	2.3521	0.8669	0.01622	0.1204	2.836	3.938	3.365	2.908	3.18	3.863	2.821	2.826	2.698	2.932	4.59	3.032	2.68	2.584	3.372	4.904
pos_144	Citral propylene glycol acetal	ÄûÃÊÈ©±û¶þ´¼ËõÈ©	metab_482	yes	down	B(ii)	-	pos	10444-50-5	228.195380614	6.19956666667	M+H, M+NH4, M+H-2H2O	C13H22O2	0	34.3	HMDB0037286	-	-	-	-	-	Organoheterocyclic compounds	Dioxolanes	1,3-dioxolanes	0	34.3	-	-	1.1349	0.6716	0.9877	0.007012	0.09108	6.955	6.956	6.953	6.964	6.915	6.958	6.993	7.051	6.786	6.928	6.79	6.713	6.772	6.787	6.805	6.819
pos_149	Mono-(2-ethyl-5-hydroxyhexyl) phthalate	ÁÚ±½¶þ¼×Ëáµ¥-£¨2-ÒÒ»ù-5-ôÇ»ù¼º»ù£©	metab_534	yes	down	B(ii)	-	pos	-	317.135313359	6.23085	M+H-H2O, M+Na, M+H	C16H22O5	0	34.1	HMDB0094679	-	-	-	-	-	Benzenoids	Benzene and substituted derivatives	Benzoic acids and derivatives	0	34.1	-	-	1.5061	1.1134	0.9638	0.03699	0.1602	5.261	5.249	5.209	5.276	5.266	5.271	5.169	5.134	4.577	5.063	4.94	4.461	4.422	5.009	4.676	4.571
pos_1524	7,8-diaminopelargonate	7,8-¶þ°±»ù±½¼×Ëáõ¥	metab_570	yes	down	B(ii)	C01037	pos	-	230.185882276	2.8857	M+ACN+H	C9H20N2O2	0	47.9	HMDB0304236	-	-	map01100;map00780;map01240	Metabolism;Metabolism;Metabolism	Global and overview maps;Metabolism of cofactors and vitamins;Global and overview maps	Lipids and lipid-like molecules	Fatty Acyls	Fatty acids and conjugates	0	47.9	Metabolic pathways;Biotin metabolism;Biosynthesis of cofactors	Metabolic pathways;Biotin metabolism;Biosynthesis of cofactors	2.4771	2.1418	0.9381	0.0005239	0.04551	4.824	4.942	4.282	4.843	4.908	5.083	5.067	5.294	4.878	5.16	4.881	5.234	5.249	5.085	5.057	5.084
pos_1584	N6-Acetyl-L-lysine	N6-ÒÒõ£-L-Àµ°±Ëá	metab_626	yes	down	B(ii)	C02727	pos	692-04-6	171.112812528	3.33648333333	M+H-H2O	C8H16N2O3	0	50.2	HMDB0000206	-	-	map01100;map00310	Metabolism;Metabolism	Global and overview maps;Amino acid metabolism	Organic acids and derivatives	Carboxylic acids and derivatives	Amino acids, peptides, and analogues	0	50.2	Metabolic pathways;Lysine degradation	Metabolic pathways;Lysine degradation	2.1145	1.2122	0.9482	0.04486	0.1762	6.018	5.782	6.476	5.428	5.913	5.466	5.289	5.573	5.092	5.602	3.858	5.84	4.588	5.479	5.477	5.372
pos_1585	Beta-Hydroxy-gamma-trimethylaminobutyric acid	-	metab_627	yes	down	B(ii)	-	pos	-	144.101747576	3.34431666667	M+H-H2O	C7H15NO3	0	34.1	HMDB0244982	-	-	-	-	-	Organic acids and derivatives	Carboxylic acids and derivatives	Amino acids, peptides, and analogues	0	34.1	-	-	1.7552	0.9972	0.9628	0.03632	0.1586	5.649	5.52	5.981	5.376	5.608	5.47	5.338	5.283	4.967	5.145	4.409	5.315	4.693	5.029	5.054	5.003
pos_16	(R)-(+)-2-Pyrrolidone-5-carboxylic acid	-	metab_642	yes	down	B(i)	-	pos	-	130.049845583	0.8419	M+Na, M+ACN+Na, M+ACN+H, 2M+Na, M+H	C5H7NO3	94	0	-	-	-	-	-	-	-	-	-	94	0	-	-	1.4775	0.9623	0.9829	0.0007131	0.04719	6.621	6.471	6.494	6.404	6.461	6.466	6.458	6.495	6.215	6.433	6.299	6.44	6.501	6.337	6.534	6.402
pos_1668	3-Methylindole	3-¼×»ùßÅßá	metab_703	yes	down	B(i)	C08313	pos	83-34-1	132.080687342	4.18271666667	M+H	C9H9N	74.5	0	HMDB0000466	-	-	map00380	Metabolism	Amino acid metabolism	Organoheterocyclic compounds	Indoles and derivatives	Indoles	74.5	0	Tryptophan metabolism	Tryptophan metabolism	2.6826	1.4448	0.9164	0.009645	0.1015	4.916	4.483	5.076	4.162	4.697	4.001	3.949	4.493	3.748	4.178	3.269	4.466	3.363	4.306	3.867	4.283
pos_1670	(+/-)-Tryptophan	-	metab_706	yes	down	B(ii)	C00806	pos	54-12-6	205.096790412	4.19038333333	M+H	C11H12N2O2	0	60.6	HMDB0030396	-	-	-	-	-	Organoheterocyclic compounds	Indoles and derivatives	Indolyl carboxylic acids and derivatives	0	60.6	-	-	2.4889	1.3097	0.9366	0.0163	0.1204	5.907	5.56	6.081	5.329	5.633	5.114	4.943	5.405	4.794	5.207	3.884	5.5	3.978	5.315	5.112	5.178
pos_1700	(3Z)-2-Propylpent-3-enoic acid	£¨3Z£©-2-±û»ùÎì-3-Ï©Ëá	metab_735	yes	down	B(ii)	C16654	pos	-	160.132994984	4.39701666667	M+NH4	C8H14O2	0	35	HMDB0013903;LMFA01030946	-	-	map00982	Metabolism	Xenobiotics biodegradation and metabolism	Lipids and lipid-like molecules	Fatty Acyls	Fatty acids and conjugates	0	35	Drug metabolism - cytochrome P450	Drug metabolism - cytochrome P450	1.7609	1.9101	0.9471	0.02701	0.1427	4.378	5.127	4.093	4.826	4.702	5.072	5.099	4.908	3.931	4.611	4.428	5.019	4.987	5.162	4.749	4.882
pos_175	Sebacic acid	¹ï¶þËá	metab_782	yes	down	B(i)	C08277	pos	111-20-6	185.116614221	7.40738333333	M+H-H2O, M+H, M+H-2H2O	C10H18O4	89.7	0	LMFA01170006;HMDB0000792	-	-	-	-	-	Lipids and lipid-like molecules	Fatty Acyls	Fatty acids and conjugates	89.7	0	-	-	1.205	0.7203	0.9873	0.001203	0.05213	6.375	6.392	6.398	6.372	6.378	6.404	6.386	6.517	6.431	6.33	6.181	6.351	6.336	6.19	6.356	6.32
pos_1757	4-Methylumbelliferone	4-¼×»ùÉ¡ÐÎ»¨ÐòÍª	metab_789	yes	down	B(ii)	C03081	pos	90-33-5	194.080853453	4.71213333333	M+NH4	C10H8O3	0	61.9	HMDB0059622;MJDBOTE0001043	-	-	-	-	-	Phenylpropanoids and polyketides	Coumarins and derivatives	Hydroxycoumarins	0	61.9	-	-	2.524	1.4172	0.9144	0.03144	0.1502	5.099	4.747	4.981	4.173	4.771	4.258	3.439	4.651	3.315	3.373	3.204	4.595	3.298	4.089	3.301	3.753
pos_176	4-Hydroxynonenal	4-ôÇ»ùÈÉÈ©	metab_792	yes	down	B(ii)	C21642	pos	75899-68-2	139.111572422	7.40738333333	M+H-H2O, M+H, M+H-2H2O	C9H16O2	0	31.2	LMFA06000051;HMDB0004362;HMDB0245269	-	-	map05225;map05200	Human Diseases;Human Diseases	Cancer: specific types;Cancer: overview	Lipids and lipid-like molecules	Fatty Acyls	Fatty alcohols	0	31.2	Hepatocellular carcinoma;Pathways in cancer	Hepatocellular carcinoma;Pathways in cancer	1.1899	0.6957	0.9888	0.0007049	0.04719	6.798	6.81	6.814	6.801	6.802	6.813	6.796	6.872	6.813	6.781	6.616	6.767	6.76	6.626	6.747	6.742
pos_1809	BUTHIONINE SULFOXIMINE	¶¡Áò°±ËáÑÇí¿°·	metab_843	yes	down	B(ii)	C04543	pos	5072-26-4	240.138495143	5.02118333333	M+NH4	C8H18N2O3S	0	35	HMDB0249462	-	-	-	-	-	Organic acids and derivatives	Carboxylic acids and derivatives	Amino acids, peptides, and analogues	0	35	-	-	2.2803	1.4724	0.9167	0.04859	0.1833	5.322	5.293	3.702	5.206	5.186	5.106	4.398	5.323	4.539	4.647	3.125	5.194	3.218	3.468	3.907	3.828
pos_1930	Aminoethoxyacetic acid	°±»ùÒÒÑõ»ùÒÒËá	metab_955	yes	down	B(ii)	-	pos	-	102.05531391	5.6896	M+H-H2O	C4H9NO3	0	30.8	HMDB0060587	-	-	-	-	-	Organic acids and derivatives	Carboxylic acids and derivatives	Amino acids, peptides, and analogues	0	30.8	-	-	1.1217	0.645	0.9828	0.01762	0.1223	5.002	4.941	5.056	4.977	5.024	4.949	4.975	4.786	4.746	4.742	4.582	4.768	4.769	4.737	4.847	4.86
pos_1934	L-4-Chlorotryptophan	L-4-ÂÈÉ«°±Ëá	metab_959	yes	down	B(ii)	-	pos	52448-14-3	239.057674574	5.72851666667	M+H	C11H11ClN2O2	0	65.9	HMDB0030400	-	-	-	-	-	Organoheterocyclic compounds	Indoles and derivatives	Indolyl carboxylic acids and derivatives	0	65.9	-	-	1.2083	0.6528	0.9892	0.009455	0.1009	7.943	7.852	7.992	7.798	7.843	7.79	7.788	7.845	7.712	7.722	7.554	7.766	7.641	7.629	7.715	7.712
pos_1935	5-Aminosalicyl-glycine	5-°±»ùË®ÑîËá¸Ê°±Ëá	metab_960	yes	down	B(ii)	-	pos	-	241.054685306	5.72851666667	M+2Na-H	C9H12N2O3	0	31.9	HMDB0246754	-	-	-	-	-	Organic acids and derivatives	Carboxylic acids and derivatives	Amino acids, peptides, and analogues	0	31.9	-	-	1.1911	0.6529	0.9883	0.01606	0.1201	7.534	7.433	7.603	7.364	7.423	7.357	7.347	7.413	7.271	7.285	7.104	7.346	7.195	7.191	7.264	7.28
pos_1938	2-(4-Nitrobenzylidene)malononitrile	2-£¨4-Ïõ»ùÜÐ²æ£©±û¶þëæ	metab_963	yes	down	B(ii)	C06397	pos	1961-73-5	164.025833984	5.73631666667	M+H-2H2O	C10H5N3O2	0	46.8	HMDB0245723;HMDB0029952	-	-	map01100;map01250	Metabolism;Metabolism	Global and overview maps;Global and overview maps	Benzenoids	Benzene and substituted derivatives	Nitrobenzenes	0	46.8	Metabolic pathways;Biosynthesis of nucleotide sugars	Metabolic pathways;Biosynthesis of nucleotide sugars	1.2227	0.6748	0.9811	0.01881	0.1253	5.161	4.948	5.145	4.986	4.999	4.848	4.915	4.987	4.809	4.875	4.628	4.956	4.9	4.815	4.844	4.912
pos_1973	4-Chlorophenylacetic acid	4-ÂÈ±½»ùÒÒËá	metab_998	yes	up	B(ii)	C03077	pos	1878-66-6	382.059820071	5.93036666667	2M+ACN+H	C8H7ClO2	0	54.4	HMDB0246401	-	-	map00350	Metabolism	Amino acid metabolism	Benzenoids	Benzene and substituted derivatives	Halobenzenes	0	54.4	Tyrosine metabolism	Tyrosine metabolism	1.6525	2.1809	1.0291	0.002714	0.06031	5.564	5.587	6.184	5.549	5.598	5.653	5.618	5.547	5.509	5.509	5.528	5.492	5.581	5.453	5.513	5.637
pos_1977	Danofloxacin	´ïÅµÉ³ÐÇ	metab_1002	yes	up	B(ii)	-	pos	-	380.140962091	5.95173333333	M+Na	C19H20FN3O3	0	42.1	HMDB0250843	-	-	-	-	-	Organoheterocyclic compounds	Quinolines and derivatives	Quinoline carboxylic acids	0	42.1	-	-	2.6531	3.194	1.0868	0.001118	0.05213	5.052	4.786	5.775	4.856	4.819	4.922	4.887	5.063	4.929	4.705	4.686	4.97	4.834	4.759	4.778	5.023
pos_2000	1-Hexanol	1-¼º´¼	metab_1030	yes	down	B(ii)	C00854	pos	111-27-3	246.242259654	6.03646666667	2M+ACN+H	C6H14O	0	62.3	HMDB0012971	-	-	-	-	-	Lipids and lipid-like molecules	Fatty Acyls	Fatty alcohols	0	62.3	-	-	1.1034	0.7603	0.9845	0.03046	0.1494	6.114	6.272	6.2	6.431	6.205	6.355	6.295	6.102	6.086	6.202	6.037	5.843	6.055	6.035	6.016	5.994
pos_2014	Thiazoline	-	metab_1043	yes	down	B(ii)	-	pos	-	88.0220086187	6.08295	M+H	C3H5NS	0	32.2	HMDB0258980	-	-	-	-	-	Organoheterocyclic compounds	Azolines	Thiazolines	0	32.2	-	-	1.2415	0.6822	0.9799	0.004562	0.07321	4.605	4.642	4.602	4.559	4.689	4.634	4.594	4.683	4.533	4.593	4.447	4.416	4.436	4.449	4.49	4.45
pos_2015	1,5-Hexadiene	1,5-¼º¶þÏ©	metab_1044	yes	down	B(ii)	-	pos	-	203.120869653	6.08295	2M+K	C6H10	0	44.6	HMDB0244236	-	-	-	-	-	Hydrocarbons	Unsaturated hydrocarbons	Olefins	0	44.6	-	-	1.666	1.1046	0.962	0.02314	0.1358	5.203	5.29	5.326	5.226	5.323	5.411	5.333	5.273	4.485	5.047	5.063	4.784	4.86	5.124	4.759	4.702
pos_2046	Palmitoleic acid	×ØéµÏ©Ëá	metab_1074	yes	down	B(ii)	C08362	pos	10030-73-6;373-49-9	272.257818908	6.13743333333	M+NH4	C16H30O2	0	70	LMFA01030056;HMDB0012328;HMDB0003229	Lipids	Fatty acids	map01100;map00061	Metabolism;Metabolism	Global and overview maps;Lipid metabolism	Lipids and lipid-like molecules	Fatty Acyls	Fatty acids and conjugates	0	70	Metabolic pathways;Fatty acid biosynthesis	Metabolic pathways;Fatty acid biosynthesis	1.3885	0.7587	0.9785	0.007786	0.09375	5.388	5.412	5.31	5.314	5.36	5.432	5.431	5.625	5.338	5.371	5.19	5.244	5.106	5.087	5.063	5.155
pos_2086	(2'E,4'Z,7'Z,8E)-Colnelenic acid	£¨2'E£¬4'Z£¬7'Z£¬8E£©-ÂÈÏ©¶þËá	metab_1109	yes	down	B(ii)	C16320	pos	52591-16-9	315.190542407	6.19956666667	M+Na	C18H28O3	0	54.9	HMDB0030996	-	-	map00592	Metabolism	Lipid metabolism	Lipids and lipid-like molecules	Fatty Acyls	Fatty acids and conjugates	0	54.9	alpha-Linolenic acid metabolism	alpha-Linolenic acid metabolism	1.026	0.6498	0.9867	0.02627	0.1406	5.639	5.579	5.574	5.607	5.525	5.544	5.606	5.555	5.333	5.456	5.313	5.339	5.336	5.351	5.33	5.353
pos_2105	Perillic acid	×ÏËÕËá	metab_1130	yes	down	B(ii)	C11924	pos	7694-45-3	131.085456582	6.23085	M+H-2H2O	C10H14O2	0	48.7	LMPR0102090041;HMDB0004586	-	-	-	-	-	Lipids and lipid-like molecules	Prenol lipids	Monoterpenoids	0	48.7	-	-	1.2881	0.7267	0.9738	0.02324	0.1358	4.304	4.235	4.331	4.107	4.395	4.425	4.316	4.226	3.976	4.237	4.024	3.985	3.992	4.13	4.274	4.069
pos_2107	Perillyl alcohol	×ÏËÕ´¼	metab_1132	yes	down	B(ii)	C02452	pos	536-59-4;18457-55-1;57717-97-2	194.153652634	6.23085	M+ACN+H	C10H16O	0	56.2	HMDB0003634;HMDB0036087	-	-	-	-	-	Lipids and lipid-like molecules	Prenol lipids	Monoterpenoids	0	56.2	-	-	1.1352	0.8572	0.98	0.0116	0.1075	4.921	4.753	4.683	4.773	4.849	4.91	4.924	4.996	4.612	4.622	4.764	4.663	4.71	4.613	4.604	4.632
pos_2120	Tris(1-Chloro-2-propyl) Phosphate	-	metab_1141	yes	down	B(i)	-	pos	-	327.00757909	6.23866666667	M+H	C9H18Cl3O4P	57.7	0	-	-	-	-	-	-	-	-	-	57.7	0	-	-	1.4019	0.7914	0.9672	0.03167	0.1502	4.64	4.867	4.656	4.84	4.893	4.688	4.901	4.769	4.762	4.85	3.859	4.514	4.657	4.578	4.51	4.441
pos_2140	2-Heptanone	2-¸ýÍª	metab_1159	yes	down	B(ii)	C08380	pos	110-43-0	97.1015506643	6.26196666667	M+H-H2O	C7H14O	0	38	HMDB0003671	-	-	-	-	-	Organic oxygen compounds	Organooxygen compounds	Carbonyl compounds	0	38	-	-	1.2006	0.6705	0.9805	0.003854	0.06801	4.627	4.497	4.605	4.639	4.643	4.697	4.562	4.677	4.537	4.607	4.415	4.488	4.558	4.418	4.494	4.465
pos_2158	4-Propylphenol	4-±û»ù±½·Ó	metab_1176	yes	down	B(ii)	C14311	pos	645-56-7	119.085538873	6.29308333333	M+H-H2O	C9H12O	0	57.4	HMDB0032625	-	-	-	-	-	Benzenoids	Benzene and substituted derivatives	Phenylpropanes	0	57.4	-	-	1.1929	0.6436	0.9849	0.02552	0.1398	6.079	6.332	6.172	6.192	6.213	6.201	6.094	6.226	6.062	6.128	6.119	6.019	5.92	5.851	6.018	5.974
pos_2523	3-Hydroxy-4-aminopyridine sulfate	3-ôÇ»ù-4-°±»ùßÁà¤ÁòËáÑÎ	metab_1551	yes	down	B(ii)	-	pos	-	154.989970661	7.98396666667	M+H-2H2O	C5H6N2O4S	0	37.1	HMDB0061120	-	-	-	-	-	Organic acids and derivatives	Organic sulfuric acids and derivatives	Arylsulfates	0	37.1	-	-	1.2009	0.7381	0.9872	0.001545	0.05213	6.381	6.406	6.373	6.306	6.409	6.381	6.407	6.503	6.365	6.384	6.251	6.372	6.324	6.271	6.335	6.306
pos_2656	Fagomine	·¨¸êÃ÷	metab_1694	yes	down	B(ii)	C10144	pos	53185-12-9	148.096637713	7.50095	M+H	C6H13NO3	0	52.1	HMDB0033453	-	-	-	-	-	Organoheterocyclic compounds	Piperidines	Not Available	0	52.1	-	-	1.0273	0.6473	0.9876	0.003226	0.06374	5.576	5.541	5.563	5.542	5.555	5.546	5.56	5.621	5.638	5.555	5.35	5.554	5.534	5.363	5.569	5.533
pos_2671	4-Deoxypyridoxine	4-ÍÑÑõßÁà¤	metab_1710	yes	down	B(ii)	-	pos	-	118.065204093	7.41521666667	M+H-2H2O	C8H11NO2	0	32.3	HMDB0246408	-	-	-	-	-	Organoheterocyclic compounds	Pyridines and derivatives	Methylpyridines	0	32.3	-	-	1.158	0.6675	0.9864	0.001452	0.05213	5.582	5.571	5.599	5.587	5.602	5.616	5.573	5.719	5.623	5.538	5.401	5.527	5.545	5.44	5.535	5.496
pos_2678	2-Cyclohexen-1-one	2-»·¼ºÏ©-1-Íª	metab_1716	yes	down	B(ii)	C02395	pos	930-68-7	97.0651276986	7.40738333333	M+H	C6H8O	0	44.2	HMDB0245089	-	-	-	-	-	Organic oxygen compounds	Organooxygen compounds	Carbonyl compounds	0	44.2	-	-	1.2925	0.8507	0.9835	0.0002354	0.03611	5.2	5.219	5.228	5.225	5.285	5.252	5.251	5.351	5.311	5.238	5.065	5.187	5.188	5.072	5.207	5.17
pos_2899	Dibutyl Phthalate	ÁÚ±½¶þ¼×Ëá¶þ¶¡õ¥	metab_1939	yes	down	B(i)	C14214	pos	84-74-2	279.158527139	6.48046666667	M+H	C16H22O4	33.7	0	HMDB0033244;MJDBOTE0001756	-	-	-	-	-	Benzenoids	Benzene and substituted derivatives	Benzoic acids and derivatives	33.7	0	-	-	1.1748	0.7133	0.9866	0.003495	0.06531	5.845	5.826	5.797	5.767	5.761	5.797	5.838	5.985	5.94	5.771	5.636	5.71	5.796	5.667	5.733	5.733
pos_2978	(4S,8R)-8,9-Dihydroxy-p-menth-1(6)-en-2-one	-	metab_2014	yes	down	B(ii)	-	pos	402593-42-4	207.098539086	6.3323	M+Na	C10H16O3	0	58.5	HMDB0039052	-	-	-	-	-	Lipids and lipid-like molecules	Prenol lipids	Monoterpenoids	0	58.5	-	-	1.3604	0.8698	0.9738	0.02112	0.1291	5.178	5.168	5.07	5.21	5.109	5.161	5.134	5.213	4.742	5.117	4.957	4.778	4.821	5.014	4.839	4.629
pos_3013	Cinobufagin	»ªó¸ËØ	metab_2049	yes	down	B(ii)	C16931	pos	470-37-1	460.268724982	6.29308333333	M+NH4	C26H34O6	0	57.5	HMDB0250266;LMST01130032	Steroids	24-Carbon atoms	-	-	-	Lipids and lipid-like molecules	Steroids and steroid derivatives	Steroid lactones	0	57.5	-	-	4.089	2.8445	0.8566	0.002135	0.05671	4.657	5.767	5.576	5.339	5.48	5.467	4.929	5.917	3.088	6.004	5.941	4.595	3.07	5.7	3.848	4.362
pos_3014	O-Demethylencainide	ÁÚÈ¥¼×»ù±½°·	metab_2050	yes	down	B(ii)	-	pos	-	339.205916873	6.29308333333	M+H	C21H26N2O2	0	38.5	HMDB0255848	-	-	-	-	-	Benzenoids	Benzene and substituted derivatives	Anilides	0	38.5	-	-	1.1998	0.7115	0.9837	0.01033	0.1041	5.936	5.936	5.923	5.914	5.888	5.891	5.911	5.895	5.645	5.84	5.694	5.658	5.661	5.651	5.718	5.646
pos_3019	M-Xylene	-	metab_2054	yes	down	B(i)	C07208	pos	108-38-3	107.085764783	6.29308333333	M+H	C8H10	92.9	0	HMDB0059810	-	-	map01100	Metabolism	Global and overview maps	Benzenoids	Benzene and substituted derivatives	Xylenes	92.9	0	Metabolic pathways	Metabolic pathways	1.0585	0.6296	0.9846	0.03464	0.1566	4.953	5.264	5.009	5.09	5.07	5.053	4.955	5.156	5.057	5.092	5.058	5.035	4.948	4.76	5.044	5.034
pos_3056	Furaneol 4-(6-malonylglucoside)	ß»à«Íª4-£¨6-±û¶þõ£ÌÇÜÕ£©	metab_2091	yes	down	B(ii)	-	pos	-	421.070690304	6.24633333333	M+2Na-H	C15H20O11	0	31.3	HMDB0029778	-	-	-	-	-	Organic oxygen compounds	Organooxygen compounds	Carbohydrates and carbohydrate conjugates	0	31.3	-	-	1.002	0.7769	0.9855	0.03494	0.1568	5.966	6.006	5.969	5.965	5.913	6.032	5.956	5.982	5.704	5.807	5.669	5.704	5.677	5.7	5.658	5.754
pos_3110	3-Oxododecanoic acid	3-Ñõ´ú¹ïËá	metab_2143	yes	down	B(ii)	C02367	pos	-	237.145254814	6.2074	M+Na	C12H22O3	0	42.8	PW_C006734;HMDB0010727	-	-	-	-	-	Organic acids and derivatives	Keto acids and derivatives	Medium-chain keto acids and derivatives	0	42.8	-	-	1.1855	0.7706	0.9804	0.02435	0.1374	5.312	5.308	5.246	5.352	5.318	5.286	5.33	5.298	4.926	5.162	5.01	5.025	5.041	5.059	4.984	4.902
pos_3117	11-Hydroxy-9-tridecenoic acid	11-ôÇ»ù-9-Ê®ÈýÏ©Ëá	metab_2150	yes	down	B(ii)	-	pos	105798-56-9	229.179481247	6.19956666667	M+H	C13H24O3	0	56.7	HMDB0035881;LMFA01050437	-	-	-	-	-	Lipids and lipid-like molecules	Fatty Acyls	Fatty acids and conjugates	0	56.7	-	-	1.2378	0.7388	0.9781	0.01375	0.1153	4.94	4.837	4.806	4.675	4.904	4.748	4.799	4.97	4.595	4.752	4.577	4.66	4.697	4.666	4.663	4.661
pos_3118	2,6-Diamino-9-(2-hydroxyethoxymethyl)purine	2,6-¶þ°±»ù-9-£¨2-ôÇ»ùÒÒÑõ»ù¼×»ù£©àÑßÊ	metab_2151	yes	down	B(ii)	-	pos	-	207.098448578	6.19956666667	M+H-H2O	C8H12N6O2	0	65.8	HMDB0246998	-	-	-	-	-	Organoheterocyclic compounds	Imidazopyrimidines	Purines and purine derivatives	0	65.8	-	-	1.0763	0.7548	0.983	0.03907	0.1635	5.439	5.373	5.425	5.432	5.341	5.404	5.373	5.458	5.139	5.338	5.22	5.107	5.109	5.17	5.089	4.994
pos_3125	2-Aminopurine	2-°±»ùàÑßÊ	metab_2158	yes	down	B(ii)	-	pos	-	177.087980449	6.19175	M+ACN+H	C5H5N5	0	48	HMDB0245025	-	-	-	-	-	Organoheterocyclic compounds	Imidazopyrimidines	Purines and purine derivatives	0	48	-	-	1.1194	0.749	0.9848	0.02452	0.1375	6.203	6.22	6.217	6.213	6.2	6.245	6.225	6.29	5.97	6.168	6.016	5.948	5.927	6.04	5.951	5.885
pos_3130	Andromedol	ÏÉÅ®×ù´¼	metab_2162	yes	down	B(ii)	-	pos	-	403.265862067	6.18391666667	M+CH3OH+H	C20H34O6	0	33.9	HMDB0248396	-	-	-	-	-	Lipids and lipid-like molecules	Prenol lipids	Diterpenoids	0	33.9	-	-	1.6599	1.0078	0.9659	0.007286	0.09139	5.326	5.22	5.22	5.281	5.214	5.197	5.291	5.382	4.791	5.131	4.951	5.04	4.855	5.013	4.717	4.738
pos_3240	Cefaclor	Í·æß¿ËÂå	metab_2266	yes	up	B(ii)	C06877	pos	53994-73-3	409.070764686	6.02083333333	M+ACN+H	C15H14ClN3O4S	0	46.1	HMDB0014971;MJDBOTE0001632	-	-	-	-	-	Organic acids and derivatives	Carboxylic acids and derivatives	Amino acids, peptides, and analogues	0	46.1	-	-	1.9607	2.6931	1.0524	0.005357	0.08071	5.276	5.166	6.22	5.072	5.271	5.123	5.05	5.203	5.139	4.932	4.915	5.158	5.003	4.935	5.062	5.152
pos_3275	4-Amino-1-[(2R,5R)-5-(hydroxymethyl)-4-sulfanyloxolan-2-yl]pyrimidin-2-one	-	metab_2302	yes	up	B(ii)	-	pos	-	266.057215889	5.9225	M+Na	C9H13N3O3S	0	47.9	HMDB0257848	-	-	-	-	-	Nucleosides, nucleotides, and analogues	Pyrimidine nucleosides	Pyrimidine 2'',3''-dideoxyribonucleosides	0	47.9	-	-	4.7646	4.4581	1.3642	0.003764	0.06681	1.958	4.673	1.966	5.092	4.574	4.956	4.849	5.059	4.109	4.419	5.061	4.763	5.097	4.269	4.279	1.789
pos_3310	Acrylamide	±ûÏ©õ£°·	metab_2335	yes	down	B(ii)	C01659	pos	79-06-1	89.0713381303	5.84375	M+NH4	C3H5NO	0	48.3	HMDB0004296	-	-	-	-	-	Organic acids and derivatives	Carboximidic acids and derivatives	Carboximidic acids	0	48.3	-	-	1.964	1.3292	0.9646	3.775E-5	0.0223	4.822	4.839	4.81	4.757	4.758	4.859	4.825	5.156	4.867	4.879	4.729	4.682	4.789	4.729	4.739	4.773
pos_3326	3-Methylcrotonylglycine	3-¼×»ù°Í¶¹õ£¸Ê°±Ëá	metab_2350	yes	down	B(ii)	C20828	pos	33008-07-0	202.043933054	5.75166666667	M+2Na-H	C7H11NO3	0	57.8	HMDB0000459	-	-	-	-	-	Organic acids and derivatives	Carboxylic acids and derivatives	Amino acids, peptides, and analogues	0	57.8	-	-	1.5542	0.814	0.9746	0.02629	0.1406	5.923	5.708	6.028	5.488	5.737	5.503	5.428	5.722	5.457	5.434	5.276	5.702	5.2	5.341	5.384	5.452
pos_3327	Fluoromisonidazole	·úßäßò	metab_2351	yes	down	B(ii)	-	pos	-	154.041564261	5.75166666667	M+H-2H2O	C6H8FN3O3	0	32.6	HMDB0252385	-	-	-	-	-	Organic 1,3-dipolar compounds	Allyl-type 1,3-dipolar organic compounds	Organic nitro compounds	0	32.6	-	-	1.5778	0.8541	0.9772	0.02859	0.1453	6.99	6.705	7.001	6.509	6.773	6.504	6.443	6.751	6.451	6.41	6.092	6.731	6.2	6.373	6.376	6.502
pos_3334	Dopamine	¶à°Í°·	metab_2358	yes	down	B(i)	C03758	pos	51-61-6;62-31-7	118.065229636	5.73631666667	M+H-2H2O	C8H11NO2	48.2	0	HMDB0000073;PW_C000052;MJDBSJD0000070	Peptides;Hormones and transmitters;Hormones and transmitters	Amines;Other hormones;Neurotransmitters	map01100;map04024;map04540;map04976;map05012;map04080;map04721;map00350;map04728;map05034;map05030;map05031;map05032;map04917	Metabolism;Environmental Information Processing;Cellular Processes;Organismal Systems;Human Diseases;Environmental Information Processing;Organismal Systems;Metabolism;Organismal Systems;Human Diseases;Human Diseases;Human Diseases;Human Diseases;Organismal Systems	Global and overview maps;Signal transduction;Cellular community - eukaryotes;Digestive system;Neurodegenerative disease;Signaling molecules and interaction;Nervous system;Amino acid metabolism;Nervous system;Substance dependence;Substance dependence;Substance dependence;Substance dependence;Endocrine system	Benzenoids	Phenols	Benzenediols	48.2	0	Metabolic pathways;cAMP signaling pathway;Gap junction;Bile secretion;Parkinson disease;Neuroactive ligand-receptor interaction;Synaptic vesicle cycle;Tyrosine metabolism;Dopaminergic synapse;Alcoholism;Cocaine addiction;Amphetamine addiction;Morphine addiction;Prolactin signaling pathway	Metabolic pathways;cAMP signaling pathway;Gap junction;Bile secretion;Parkinson disease;Neuroactive ligand-receptor interaction;Synaptic vesicle cycle;Tyrosine metabolism;Dopaminergic synapse;Alcoholism;Cocaine addiction;Amphetamine addiction;Morphine addiction;Prolactin signaling pathway	1.3408	0.7311	0.9809	0.02328	0.1358	5.939	5.715	5.951	5.591	5.769	5.616	5.577	5.787	5.556	5.528	5.327	5.716	5.41	5.475	5.527	5.552
pos_3338	6-Methylnicotinamide	6-¼×»ùÑÌõ£°·	metab_2362	yes	down	B(ii)	-	pos	6960-22-1	195.04941878	5.72851666667	M+2Na-H	C8H10N2O	0	34.1	HMDB0013704	-	-	-	-	-	Organoheterocyclic compounds	Pyridines and derivatives	Pyridinecarboxylic acids and derivatives	0	34.1	-	-	1.244	0.6667	0.9864	0.00802	0.09531	6.62	6.528	6.676	6.472	6.521	6.469	6.471	6.532	6.389	6.412	6.223	6.455	6.333	6.328	6.391	6.402
pos_3339	Imetit	ÒÁÃ×ÌØ	metab_2363	yes	down	B(ii)	C17931	pos	102203-18-9	193.052393742	5.72851666667	M+Na	C6H10N4S	0	52.9	HMDB0253410	-	-	-	-	-	Organoheterocyclic compounds	Azoles	Imidazoles	0	52.9	-	-	1.2414	0.6688	0.9875	0.007032	0.09108	7.106	7.014	7.159	6.978	7.01	6.964	6.959	7.027	6.881	6.901	6.726	6.947	6.821	6.806	6.887	6.888
pos_3344	Cefamandole	Í·æßÍé´¼	metab_2369	yes	down	B(ii)	C06879	pos	34444-01-4	501.037025713	5.682	M+K	C18H18N6O5S2	0	34.3	HMDB0015421	-	-	-	-	-	Organic acids and derivatives	Carboxylic acids and derivatives	Amino acids, peptides, and analogues	0	34.3	-	-	2.6397	1.4164	0.92	0.02819	0.1445	5.626	5.231	5.652	4.768	5.373	4.116	4.128	5.066	4.004	4.026	3.893	5.209	3.987	4.622	3.99	4.679
pos_3382	4-Chlorophenyl	4-ÂÈ±½»ù	metab_2406	yes	down	B(ii)	-	pos	-	154.041548592	5.45856666667	M+ACN+H	C6H5Cl	0	40.1	HMDB0246400	-	-	-	-	-	Benzenoids	Benzene and substituted derivatives	Halobenzenes	0	40.1	-	-	1.4935	0.7567	0.9766	0.02305	0.1358	5.805	5.686	6.44	5.592	5.688	5.59	5.598	5.698	5.525	5.516	5.379	5.618	5.458	5.441	5.514	5.562
pos_3383	Glycine, N-[(2E)-2-methyl-1-oxo-2-butenyl]-	¸Ê°±Ëá£¬N-[£¨2E£©-2-¼×»ù-1-Ñõ´ú-2-¶¡Ï©»ù]-	metab_2407	yes	down	B(ii)	-	pos	-	202.043846849	5.45856666667	M+2Na-H	C7H11NO3	0	55	HMDB0247952	-	-	-	-	-	Organic acids and derivatives	Carboxylic acids and derivatives	Amino acids, peptides, and analogues	0	55	-	-	1.3518	0.6861	0.978	0.04885	0.1838	5.409	5.271	6.042	5.266	5.3	5.185	5.204	5.325	5.109	5.167	4.982	5.262	5.036	5.078	5.135	5.251
pos_3486	S-Formylglutathione	S-¼×õ£¹Èë×¸ÊëÄ	metab_2506	yes	down	B(ii)	C01031	pos	50409-81-9	318.073234986	5.10473333333	M+H-H2O	C11H17N3O7S	0	53.4	HMDB0001550	-	-	map01100	Metabolism	Global and overview maps	Organic acids and derivatives	Carboxylic acids and derivatives	Amino acids, peptides, and analogues	0	53.4	Metabolic pathways	Metabolic pathways	2.4519	1.3932	0.9193	0.03798	0.1618	5.652	5.546	6.234	4.029	4.932	4.961	4.808	5.289	4.674	4.58	3.822	5.106	3.915	4.547	4.53	3.901
pos_3498	Paramethadione	²ÝÂÄ³æÍª	metab_2517	yes	down	B(ii)	C07411	pos	115-67-3	190.10717606	5.08496666667	M+CH3OH+H	C7H11NO3	0	33.6	HMDB0014755	-	-	-	-	-	Organoheterocyclic compounds	Azolidines	Oxazolidines	0	33.6	-	-	1.2465	0.6926	0.9816	0.006124	0.08548	5.093	5.09	5.132	5.096	5.079	5.071	5.028	5.14	4.918	4.998	4.901	4.867	4.858	4.802	4.876	4.881
pos_3510	(5E,8E,11E)-13-[(2S,3S)-3-Pentylthiiran-2-yl]trideca-5,8,11-trienoic acid	£¨5E£¬8E£¬11E£©-13-[£¨2S£¬3S£©-3-ÎìÁò»ù-2-»ù]Ê®ÈýÌ¼-5,8,11-ÈýÓÍËá	metab_2531	yes	down	B(ii)	-	pos	-	354.248191234	5.04888333333	M+NH4	C20H32O2S	0	33.3	HMDB0244591	-	-	-	-	-	Lipids and lipid-like molecules	Fatty Acyls	Fatty acids and conjugates	0	33.3	-	-	2.1859	1.4092	0.9275	0.0207	0.128	4.512	4.44	4.31	4.471	4.316	3.58	4.364	4.708	3.511	3.557	3.895	3.472	3.524	4.09	4.075	4.023
pos_3552	N-Acetylproline	N-ÒÒõ£¸¬°±Ëá	metab_2572	yes	down	B(ii)	-	pos	68-95-1	202.043934285	4.90995	M+2Na-H	C7H11NO3	0	47.1	HMDB0094701;HMDB0242126	-	-	-	-	-	Organic acids and derivatives	Carboxylic acids and derivatives	Amino acids, peptides, and analogues	0	47.1	-	-	1.6936	0.962	0.9734	0.0008603	0.04719	5.309	5.213	5.297	5.408	5.259	5.226	5.35	5.18	5.076	5.172	5.173	5.06	5.033	5.024	5.074	5.06
pos_3605	Tyramine	ÀÒ°·	metab_2629	yes	down	B(i)	C00483	pos	51-67-2	120.080861835	4.71981666667	M+H-H2O	C8H11NO	53.8	0	PW_C000210;HMDB0000306;MJDBOTE0000392	Peptides	Amines	map01100;map04080;map04974;map00350;map01240	Metabolism;Environmental Information Processing;Organismal Systems;Metabolism;Metabolism	Global and overview maps;Signaling molecules and interaction;Digestive system;Amino acid metabolism;Global and overview maps	Benzenoids	Benzene and substituted derivatives	Phenethylamines	53.8	0	Metabolic pathways;Neuroactive ligand-receptor interaction;Protein digestion and absorption;Tyrosine metabolism;Biosynthesis of cofactors	Metabolic pathways;Neuroactive ligand-receptor interaction;Protein digestion and absorption;Tyrosine metabolism;Biosynthesis of cofactors	2.3751	1.3945	0.9254	0.02577	0.14	5.069	4.494	4.997	4.301	4.675	4.231	3.261	4.611	3.146	3.976	3.462	4.533	3.588	4.236	3.695	4.094
pos_3647	12-O-D-Glucuronoside-13-hydroxyoctadec-9Z-enoate	12-O-D-ÆÏÌÑÌÇÈ©ËáÜÕ-13-ôÇ»ùÊ®°Ëõ¥-9Z-Ï©ËáÑÎ	metab_2668	yes	down	B(ii)	-	pos	-	246.148554703	4.58888333333	M+2H	C24H42O10	0	35.3	HMDB0060119	-	-	-	-	-	Lipids and lipid-like molecules	Saccharolipids	Not Available	0	35.3	-	-	1.4137	1.0452	0.969	0.008625	0.09821	4.875	4.897	4.664	4.739	4.718	4.873	4.866	4.917	4.668	4.734	4.435	4.465	4.746	4.605	4.383	4.414
pos_3696	Kyotorphin	¾©¶¼·ÈëÄ	metab_2718	yes	down	B(ii)	C02993	pos	70904-56-2	302.1590615	4.38935	M+H-2H2O	C15H23N5O4	0	58.2	HMDB0029099;HMDB0005768	-	-	-	-	-	Organic acids and derivatives	Carboxylic acids and derivatives	Amino acids, peptides, and analogues	0	58.2	-	-	1.1965	0.7345	0.9793	0.01416	0.1163	4.915	4.999	4.979	5.06	5.044	4.957	5.009	5.092	4.946	4.984	4.697	4.887	4.811	4.774	4.84	4.77
pos_3739	N-Cyclohexylformamide	N-»·¼º»ù¼×õ£°·	metab_2760	yes	down	B(ii)	C11519	pos	766-93-8;766-92-7	272.232640065	4.23671666667	2M+NH4	C7H13NO	0	39.5	HMDB0255105;HMDB0031314	-	-	-	-	-	Organic acids and derivatives	Carboxylic acids and derivatives	Carboxylic acid derivatives	0	39.5	-	-	3.0847	2.1044	0.8966	0.001375	0.05213	4.391	4.157	4.315	4.725	4.304	4.336	4.51	5.111	4.04	4.521	4.548	3.82	3.798	4.551	3.801	3.783
pos_3747	Nicotyrine	ÑÌ¼î	metab_2769	yes	down	B(ii)	C10161	pos	487-19-4	159.091496108	4.18271666667	M+H	C10H10N2	0	60.4	HMDB0255591	-	-	-	-	-	Organoheterocyclic compounds	Pyridines and derivatives	Not Available	0	60.4	-	-	2.8793	1.6449	0.9021	0.008754	0.09839	4.843	4.377	5.093	3.719	4.484	3.558	3.569	3.838	3.446	4.116	3.335	4.445	3.428	4.277	3.432	3.658
pos_3751	N-Methylaniline	-	metab_2774	yes	down	B(i)	C02299	pos	100-61-8	108.081017225	4.16693333333	M+H	C7H9N	62	0	HMDB0255185	-	-	-	-	-	Organic nitrogen compounds	Organonitrogen compounds	Amines	62	0	-	-	1.3612	0.8963	0.9712	0.01696	0.1209	4.548	4.597	4.493	4.727	4.677	4.615	4.716	4.917	4.496	4.65	4.531	4.301	4.203	4.54	4.574	4.149
pos_3788	Leucyl-leucine	ÁÁ°±Ëá	metab_2808	yes	down	B(ii)	C11332	pos	3303-31-9;2883-36-5	209.164500061	4.00405	M+H-2H2O	C12H24N2O3	0	34	HMDB0028933;HMDB0254039	-	-	-	-	-	Organic acids and derivatives	Carboxylic acids and derivatives	Amino acids, peptides, and analogues	0	34	-	-	1.3998	0.9068	0.9766	0.01173	0.1078	5.846	5.911	5.913	5.778	5.824	5.862	5.764	5.934	5.768	5.631	5.435	5.743	5.675	5.374	5.684	5.637
pos_379	N-Acetyl-b-glucosaminylamine	N-ÒÒõ£-b-°±»ùÆÏÌÑÌÇ°·	metab_2809	yes	down	B(ii)	C01239	pos	-	185.091735079	1.86128333333	M+H-2H2O, M+NH4	C8H16N2O5	0	45.1	HMDB0001104	-	-	-	-	-	Organic oxygen compounds	Organooxygen compounds	Carbohydrates and carbohydrate conjugates	0	45.1	-	-	1.7143	1.0909	0.9651	0.003205	0.06374	4.814	4.757	4.877	4.728	4.802	4.698	4.638	4.247	4.468	4.529	4.537	4.77	4.645	4.542	4.55	4.688
pos_3790	N-Myristoyl Arginine	N-Èâ¶¹Þ¢õ£¾«°±Ëá	metab_2810	yes	down	B(ii)	-	pos	-	385.316579665	3.99623333333	M+H	C20H40N4O3	0	71.8	HMDB0242046	-	-	-	-	-	Organic acids and derivatives	Carboxylic acids and derivatives	Amino acids, peptides, and analogues	0	71.8	-	-	2.3116	1.6758	0.9676	4.913E-5	0.0223	7.646	7.609	7.549	7.454	7.557	7.535	7.531	7.731	7.714	7.536	7.339	7.697	7.694	7.401	7.702	7.59
pos_3797	5b-Cyprinol sulfate	5bÁòËáÈü·Ó	metab_2817	yes	down	B(ii)	C05468	pos	-	550.342311861	3.93988333333	M+NH4	C27H48O8S	0	66.5	PW_C002990;HMDB0006888	-	-	map00120	Metabolism	Lipid metabolism	Lipids and lipid-like molecules	Steroids and steroid derivatives	Bile acids, alcohols and derivatives	0	66.5	Primary bile acid biosynthesis	Primary bile acid biosynthesis	1.5297	1.1604	0.9675	0.03676	0.1602	6.005	6.015	6.052	5.898	5.97	5.976	5.848	5.951	5.614	5.667	4.923	5.562	5.479	5.312	5.263	5.368
pos_381	S-Allyl-L-cysteine	S-Ï©±û»ù-L-°ëë×°±Ëá	metab_2830	yes	down	B(i)	C16759	pos	21593-77-1	162.058058725	2.00825	M+H, M+NH4	C6H11NO2S	32.5	0	-	-	-	-	-	-	-	-	-	32.5	0	-	-	1.764	1.5222	0.9605	0.01148	0.1072	4.769	4.926	5.049	5.168	5.262	4.964	5.088	5.063	4.53	5.241	4.779	4.882	5.606	4.86	4.949	5.388
pos_3825	N(6)-(Octanoyl)lysine	N£¨6£©-£¨ÐÁõ£»ù£©Àµ°±Ëá	metab_2847	yes	down	B(ii)	-	pos	-	336.227550737	3.69481666667	M+ACN+Na	C14H28N2O3	0	39.2	HMDB0011684	-	-	-	-	-	Organic acids and derivatives	Carboxylic acids and derivatives	Amino acids, peptides, and analogues	0	39.2	-	-	1.6867	1.3361	0.953	0.04661	0.1793	5.475	5.511	5.465	5.428	5.46	5.44	5.365	5.547	5.287	5.241	4.062	5.255	5.222	4.091	5.213	5.192
pos_3828	(x)-2-Heptanol glucoside	£¨x£© -2-¸ý´¼ÆÏÌÑÌÇÜÕ	metab_2849	yes	down	B(ii)	-	pos	-	317.135637124	3.68701666667	M+K	C13H26O6	0	33	HMDB0035028	-	-	-	-	-	Lipids and lipid-like molecules	Fatty Acyls	Fatty acyl glycosides	0	33	-	-	1.8646	1.3245	0.9437	0.03584	0.1578	4.958	4.933	4.987	5	4.915	4.849	4.969	5.037	4.68	4.096	3.715	4.639	4.777	3.712	4.539	4.611
pos_3830	L-Theanine	²è°·Ëá	metab_2852	yes	down	B(ii)	C01047	pos	3081-61-6	390.232872656	3.6811	2M+ACN+H	C7H14N2O3	0	39.8	HMDB0034365	-	-	-	-	-	Organic acids and derivatives	Carboxylic acids and derivatives	Amino acids, peptides, and analogues	0	39.8	-	-	2.2465	1.4791	0.923	0.02032	0.1275	4.905	4.886	5.001	4.937	4.975	4.883	4.79	4.961	4.332	4.381	3.63	3.746	3.936	3.628	3.727	4.218
pos_3832	Valylhistidine	±ûõ£×é°±Ëá	metab_2854	yes	down	B(ii)	-	pos	13589-07-6	277.125259565	3.67375	M+Na	C11H18N4O3	0	79.7	HMDB0029129	-	-	-	-	-	Organic acids and derivatives	Carboxylic acids and derivatives	Amino acids, peptides, and analogues	0	79.7	-	-	1.549	0.9323	0.9593	0.01976	0.1268	4.576	4.504	4.751	4.436	4.677	4.71	4.71	4.682	4.5	4.595	3.974	4.52	4.774	3.971	4.386	4.457
pos_3855	Cyclohexanecarboxamide	»·¼ºÍéõ£°·	metab_2875	yes	down	B(ii)	-	pos	-	272.232687112	3.53775	2M+NH4	C7H13NO	0	32.5	HMDB0250651	-	-	-	-	-	Organic acids and derivatives	Carboxylic acids and derivatives	Carboxylic acid derivatives	0	32.5	-	-	2.1058	1.3298	0.9635	0.0006017	0.04551	6.182	6.396	6.378	6.351	6.11	6.351	6.022	6.467	6.277	6.231	6.094	6.161	6.168	5.99	6.112	6.15
pos_3869	4-hydroxysphinganine	4-ôÇ»ùµûßÊ	metab_2888	yes	down	B(ii)	C12144	pos	-	356.253696734	3.4909	M+K	C18H39NO3	0	74.1	HMDB0304183;LMSP01030001	-	-	map00600;map01100	Metabolism;Metabolism	Lipid metabolism;Global and overview maps	Organic nitrogen compounds	Organonitrogen compounds	Amines	0	74.1	Sphingolipid metabolism;Metabolic pathways	Sphingolipid metabolism;Metabolic pathways	1.3804	0.8897	0.9788	0.01225	0.1099	6.226	6.266	6.247	6.146	6.221	6.207	6.139	6.243	6.075	6.02	5.769	6.024	5.974	5.762	5.969	5.998
pos_3876	Carbamimidothioic acid, 2-(dimethylamino)ethyl ester	2-£¨¶þ¼×°±»ù£©ÒÒõ¥°±»ù¼×Ëáõ¥	metab_2895	yes	up	B(ii)	-	pos	-	312.201196665	3.4518	2M+NH4	C5H13N3S	0	30.3	HMDB0244919	-	-	-	-	-	Organosulfur compounds	Isothioureas	Not Available	0	30.3	-	-	2.0522	1.7543	1.079	0.03356	0.1547	4.381	3.803	4.301	4.048	4.184	4.3	4.364	4.132	4.773	3.981	3.738	5.045	4.849	3.878	4.916	4.944
pos_3887	Phenol glucuronide	·ÓÆÏÌÇÜÕËá	metab_2907	yes	down	B(ii)	-	pos	-	253.073291814	3.3986	M+H-H2O	C12H14O7	0	30.5	HMDB0060014	-	-	-	-	-	Organic oxygen compounds	Organooxygen compounds	Carbohydrates and carbohydrate conjugates	0	30.5	-	-	2.1319	1.3961	0.9291	0.04564	0.1775	5.164	5.045	4.028	3.936	4.978	4.482	4.201	5.255	4.77	4.02	3.728	5.264	3.822	4.168	3.825	3.807
pos_3915	9-Carboxymethoxymethylguanine	9-ôÈ¼×Ñõ»ù¼×»ùÄñàÑßÊ	metab_2933	yes	down	B(ii)	-	pos	-	204.049496789	3.18483333333	M+H-2H2O	C8H9N5O4	0	56.1	HMDB0060805	-	-	-	-	-	Organoheterocyclic compounds	Imidazopyrimidines	Purines and purine derivatives	0	56.1	-	-	1.1042	0.6422	0.9889	0.001188	0.05213	6.268	6.213	6.242	6.248	6.241	6.236	6.233	6.264	6.237	6.222	6.087	6.189	6.213	6.088	6.206	6.176
pos_3937	Nor-psi-tropine	-	metab_2955	yes	down	B(ii)	-	pos	501-33-7	272.232645733	3.11493333333	2M+NH4	C7H13NO	0	45	HMDB0031667	-	-	-	-	-	Alkaloids and derivatives	Tropane alkaloids	Not Available	0	45	-	-	1.5087	0.8286	0.9815	0.0007371	0.04719	6.437	6.41	6.375	6.404	6.364	6.415	6.352	6.368	6.268	6.323	6.151	6.288	6.227	6.173	6.186	6.207
pos_395	Dihydromaleimide beta-D-glucoside	¶þÇâÂíÀ´õ£ÑÇ°·¦Â-D-ÆÏÌÑÌÇÜÕ	metab_2969	yes	down	B(ii)	-	pos	26696-59-3	262.091533986	2.56801666667	M+H, M+Na	C10H15NO7	0	57.1	HMDB0030277	-	-	-	-	-	Organic oxygen compounds	Organooxygen compounds	Carbohydrates and carbohydrate conjugates	0	57.1	-	-	2.3969	1.5557	0.9456	0.002621	0.05987	5.827	5.693	5.866	5.761	5.688	6.108	5.884	5.072	4.755	5.592	5.449	5.824	5.395	5.77	5.58	5.297
pos_398	Cinnamic acid	Èâ¹ðËá	metab_3000	yes	down	B(ii)	C10438	pos	102-94-3;621-82-9;140-10-3	166.086077782	2.54486666667	M+H, M+NH4	C9H8O2	0	38.7	HMDB0000567;HMDB0000930	-	-	-	-	-	Phenylpropanoids and polyketides	Cinnamic acids and derivatives	Cinnamic acids	0	38.7	-	-	1.1415	0.6731	0.988	0.01524	0.117	7.587	7.507	7.637	7.555	7.51	7.53	7.449	7.402	7.164	7.44	7.271	7.395	7.445	7.321	7.481	7.405
pos_3980	XI-Dihydro-2-methyl-3(2H)-thiophenone	-	metab_3001	yes	up	B(ii)	-	pos	-	134.063191013	2.93986666667	M+NH4	C5H8OS	0	50.1	HMDB0038556	-	-	-	-	-	Organoheterocyclic compounds	Thiolanes	Not Available	0	50.1	-	-	2.8539	2.8325	1.1732	0.03166	0.1502	4.278	3.817	3.611	5.216	4.675	4.274	4.245	4.372	4.283	4.46	3.453	4.258	3.63	4.008	4.004	3.547
pos_3989	N(6)-Methyllysine	N£¨6£©-¼×»ùÀµ°±Ëá	metab_3010	yes	down	B(ii)	C02728	pos	1188-07-4	125.107411921	2.8857	M+H-2H2O	C7H16N2O2	0	41.5	HMDB0002038	-	-	-	-	-	Organic acids and derivatives	Carboxylic acids and derivatives	Amino acids, peptides, and analogues	0	41.5	-	-	1.8663	1.0739	0.9557	0.005175	0.07905	4.66	4.96	4.514	4.83	4.742	4.753	4.814	4.839	4.313	4.744	4.325	4.83	4.661	4.566	4.43	4.509
pos_3995	O-Toluidine	ÁÚ¼×±½°·	metab_3015	yes	down	B(i)	C14403	pos	95-53-4	108.08103791	2.85553333333	M+H	C7H9N	84.5	0	HMDB0041965	-	-	-	-	-	Benzenoids	Benzene and substituted derivatives	Toluenes	84.5	0	-	-	1.0587	0.6204	0.9873	0.005368	0.08071	5.466	5.453	5.46	5.441	5.455	5.469	5.459	5.545	5.467	5.411	5.23	5.355	5.409	5.257	5.39	5.356
pos_4007	3-(Benzylamino)-3-methylbutanoic Acid	3-£¨ÜÐ»ù°±»ù£©-3-¼×»ù¶¡Ëá	metab_3030	yes	down	B(ii)	-	pos	-	225.159249674	2.80241666667	M+NH4	C12H17NO2	0	32.2	HMDB0245785	-	-	-	-	-	Organic acids and derivatives	Carboxylic acids and derivatives	Amino acids, peptides, and analogues	0	32.2	-	-	1.0952	0.6236	0.9872	0.003204	0.06374	5.659	5.586	5.649	5.623	5.633	5.676	5.643	5.653	5.678	5.617	5.473	5.526	5.556	5.438	5.561	5.593
pos_4013	1-Piperideine-2-carboxylic acid	1-ßßà¤-2-ôÈËá	metab_3036	yes	down	B(ii)	C04092	pos	2756-89-0	169.096957215	2.77905	M+ACN+H	C6H9NO2	0	39.6	HMDB0001084	-	-	map01100;map00310	Metabolism;Metabolism	Global and overview maps;Amino acid metabolism	Organoheterocyclic compounds	Pyridines and derivatives	Hydropyridines	0	39.6	Metabolic pathways;Lysine degradation	Metabolic pathways;Lysine degradation	2.3079	1.3327	0.954	0.001157	0.05213	5.443	5.313	5.286	5.137	5.28	5.257	5.271	4.667	4.586	5.107	4.815	5.121	4.799	4.964	5.162	5.249
pos_4043	Agar	ÇíÖ¬	metab_3069	yes	down	B(ii)	C08815	pos	9002-18-0	337.146033476	2.69691666667	M+H	C14H24O9	0	79.9	HMDB0248056	-	-	-	-	-	Organic oxygen compounds	Organooxygen compounds	Carbohydrates and carbohydrate conjugates	0	79.9	-	-	1.1896	0.7418	0.9798	0.01749	0.1221	5.198	5.131	5.212	5.312	5.205	5.338	5.167	4.874	4.929	5.11	4.843	4.987	5.056	4.898	4.998	4.882
pos_4053	4-Hydroxy-1-(3-pyridinyl)-1-butanone	4-ôÇ»ù-1-£¨3-ßÁà¤»ù£©-1-¶¡Íª	metab_3080	yes	down	B(ii)	C19565	pos	59578-62-0	188.06799159	2.58345	M+Na	C9H11NO2	0	56.4	HMDB0062402	-	-	map05204;map00980	Human Diseases;Metabolism	Cancer: overview;Xenobiotics biodegradation and metabolism	Organic oxygen compounds	Organooxygen compounds	Carbonyl compounds	0	56.4	Chemical carcinogenesis - DNA adducts;Metabolism of xenobiotics by cytochrome P450	Chemical carcinogenesis - DNA adducts;Metabolism of xenobiotics by cytochrome P450	1.4477	0.8289	0.9743	0.008256	0.09572	4.818	4.737	5.111	4.889	4.776	4.769	4.783	4.784	4.367	4.705	4.571	4.626	4.831	4.685	4.856	4.795
pos_4056	2-Methylidene-4-(oxiran-2-yl)butanoic Acid	2-ÑÇ¼×»ù-4-£¨»·ÑõÒÒÍé-2-»ù£©¶¡Ëá	metab_3083	yes	down	B(ii)	-	pos	-	107.049412222	2.54486666667	M+H-2H2O	C7H10O3	0	34.6	HMDB0257753	-	-	-	-	-	Lipids and lipid-like molecules	Fatty Acyls	Fatty acids and conjugates	0	34.6	-	-	1.4021	1.022	0.968	0.0248	0.1375	4.814	4.538	4.781	4.689	4.575	4.672	4.574	4.612	3.767	4.639	4.449	4.706	4.687	4.678	4.698	4.568
pos_4077	4,5-seco-dopa	-	metab_3106	yes	down	B(ii)	C17758	pos	-	262.091546475	2.3763	M+CH3OH+H	C9H11NO6	0	57.2	HMDB0304164	-	-	-	-	-	Organic acids and derivatives	Carboxylic acids and derivatives	Amino acids, peptides, and analogues	0	57.2	-	-	1.8846	1.0816	0.9556	0.009602	0.1013	5.308	5.248	5.318	5.196	5.189	5.56	5.361	5.36	4.752	5.058	4.889	5.282	4.974	5.259	4.934	4.719
pos_4091	4-Mercapto-ethyl-pyridine	4-ÛÏ»ùÒÒ»ùßÁà¤	metab_3122	yes	down	B(ii)	-	pos	-	81.5211588047	2.28336666667	M+H+Na	C7H9NS	0	31.2	HMDB0246484	-	-	-	-	-	Organoheterocyclic compounds	Pyridines and derivatives	Hydropyridines	0	31.2	-	-	1.0852	0.801	0.9837	0.00711	0.09108	4.866	4.788	4.801	4.811	4.873	4.841	4.87	4.537	4.852	4.835	4.713	4.866	4.925	4.607	4.879	4.751
pos_4113	Piperidine-4-Carboxamide	-	metab_3147	yes	down	B(i)	-	pos	-	111.091869127	1.97933333333	M+H-H2O	C6H12N2O	30.9	0	-	-	-	-	-	-	-	-	-	30.9	0	-	-	2.1718	1.221	0.9493	0.01154	0.1072	5.213	5.041	5.765	4.758	5.201	4.804	4.829	4.716	4.749	4.931	4.017	5.145	4.368	4.873	4.838	4.89
pos_4227	1,2,5-Trihydroxypyrrole-3-sulfonic acid	1,2,5-ÈýôÇ»ùßÁ¿©-3-»ÇËá	metab_3267	yes	down	B(ii)	-	pos	-	159.968871444	1.14428333333	M+H-2H2O	C4H5NO6S	0	46.9	HMDB0255342	-	-	-	-	-	Organic acids and derivatives	Organic sulfonic acids and derivatives	Organosulfonic acids and derivatives	0	46.9	-	-	1.2364	1.1349	0.9777	0.01358	0.1151	4.591	4.739	4.662	4.625	4.632	4.713	4.571	4.718	4.923	4.446	4.468	4.551	4.63	4.386	4.566	4.535
pos_4286	8-Amino-7-oxononanoic acid	8-°±»ù-7-Íª»ùÄÉÃ×Ëá	metab_3331	yes	down	B(ii)	C01092	pos	682799-71-9	229.154272523	0.8419	M+ACN+H	C9H17NO3	0	44.7	HMDB0240687;LMFA01060168	-	-	map01100;map00780;map01240	Metabolism;Metabolism;Metabolism	Global and overview maps;Metabolism of cofactors and vitamins;Global and overview maps	Lipids and lipid-like molecules	Fatty Acyls	Fatty acids and conjugates	0	44.7	Metabolic pathways;Biotin metabolism;Biosynthesis of cofactors	Metabolic pathways;Biotin metabolism;Biosynthesis of cofactors	1.4303	0.8367	0.9759	0.005325	0.08071	5.39	5.376	5.288	5.382	5.336	5.438	5.411	5.271	5.167	5.345	5.12	5.321	5.283	5.134	5.335	5.219
pos_4295	L-Histidine	½M°±Ëá	metab_3341	yes	down	B(i)	C00135	pos	71-00-1	156.076608367	0.8419	M+H	C6H9N3O2	59.3	0	HMDB0000177;PW_C000116;MJDBOTE0000427	Peptides	Amino acids	map01100;map02010;map00340;map00470;map01230;map04974;map00970;map05230;map00410	Metabolism;Environmental Information Processing;Metabolism;Metabolism;Metabolism;Organismal Systems;Genetic Information Processing;Human Diseases;Metabolism	Global and overview maps;Membrane transport;Amino acid metabolism;Metabolism of other amino acids;Global and overview maps;Digestive system;Translation;Cancer: overview;Metabolism of other amino acids	Organic acids and derivatives	Carboxylic acids and derivatives	Amino acids, peptides, and analogues	59.3	0	Metabolic pathways;ABC transporters;Histidine metabolism;D-Amino acid metabolism;Biosynthesis of amino acids;Protein digestion and absorption;Aminoacyl-tRNA biosynthesis;Central carbon metabolism in cancer;beta-Alanine metabolism	Metabolic pathways;ABC transporters;Histidine metabolism;D-Amino acid metabolism;Biosynthesis of amino acids;Protein digestion and absorption;Aminoacyl-tRNA biosynthesis;Central carbon metabolism in cancer;beta-Alanine metabolism	2.2357	1.62	0.9474	0.002874	0.06086	4.74	4.594	4.575	4.478	4.554	4.53	4.71	4.483	4.344	4.367	4.385	4.584	4.57	4.393	4.705	4.369
pos_4312	4-Guanidinobutanoic Acid	4-ëÒ»ù¶¡Ëá	metab_3360	yes	down	B(i)	C01035	pos	500-65-2;463-00-3	146.092221818	0.834066666667	M+H	C5H11N3O2	44.6	0	HMDB0003464;HMDB0031842;MJDBOTE0001114	-	-	map01100;map00330	Metabolism;Metabolism	Global and overview maps;Amino acid metabolism	Organic acids and derivatives	Carboxylic acids and derivatives	Amino acids, peptides, and analogues	44.6	0	Metabolic pathways;Arginine and proline metabolism	Metabolic pathways;Arginine and proline metabolism	1.9366	1.204	0.9596	0.007074	0.09108	4.885	4.629	4.986	4.388	4.791	4.368	4.513	4.563	4.249	4.067	4.214	4.668	4.385	4.424	4.3	4.753
pos_4444	Glucoheptonic acid	ÆÏÌÇ¸ýËá	metab_3501	yes	down	B(ii)	-	pos	-	271.039524358	0.630966666667	M+2Na-H	C7H14O8	0	47.5	HMDB0252766	-	-	-	-	-	Organic oxygen compounds	Organooxygen compounds	Carbohydrates and carbohydrate conjugates	0	47.5	-	-	1.0309	0.6571	0.9848	0.03734	0.1605	6.046	5.981	5.992	5.892	5.964	5.991	5.884	5.961	5.308	5.865	5.736	5.975	5.887	5.74	5.869	5.779
pos_4773	L-Asparagine	L-ÌìÃÅ¶¬õ£°·	metab_3859	yes	down	B(ii)	C00152	pos	70-47-3	177.024057095	0.49575	M+2Na-H	C4H8N2O3	0	36.1	HMDB0000168;PW_C000110;HMDB0251512;MJDBOTE0000518	Peptides	Amino acids	map01100;map04978;map01230;map00250;map04974;map00970;map05230	Metabolism;Organismal Systems;Metabolism;Metabolism;Organismal Systems;Genetic Information Processing;Human Diseases	Global and overview maps;Digestive system;Global and overview maps;Amino acid metabolism;Digestive system;Translation;Cancer: overview	Organic acids and derivatives	Carboxylic acids and derivatives	Amino acids, peptides, and analogues	0	36.1	Metabolic pathways;Mineral absorption;Biosynthesis of amino acids;Alanine, aspartate and glutamate metabolism;Protein digestion and absorption;Aminoacyl-tRNA biosynthesis;Central carbon metabolism in cancer	Metabolic pathways;Mineral absorption;Biosynthesis of amino acids;Alanine, aspartate and glutamate metabolism;Protein digestion and absorption;Aminoacyl-tRNA biosynthesis;Central carbon metabolism in cancer	1.7334	1.0461	0.9692	0.001123	0.05213	4.945	5.061	4.989	4.985	5.1	5.038	5.046	4.666	4.682	4.645	4.623	4.954	4.874	4.732	4.849	4.937
pos_4817	4-Amino-3-hydroxybutyrate	4-°±»ù-3-ôÇ»ù¶¡Ëáõ¥	metab_3907	yes	down	B(ii)	C03678	pos	-	102.05530794	0.33245	M+H-H2O	C4H9NO3	0	49.3	HMDB0061877	-	-	-	-	-	Organic acids and derivatives	Carboxylic acids and derivatives	Amino acids, peptides, and analogues	0	49.3	-	-	1.204	0.6638	0.9824	0.01228	0.1099	5.321	5.32	5.435	5.401	5.434	5.427	5.422	5.1	5.057	5.068	5.029	5.197	5.224	5.125	5.224	5.202
pos_4819	L-Threonine	L-ËÕ°±Ëá	metab_3909	yes	down	B(i)	C00188	pos	72-19-5	84.0451023946	0.297483333333	M+H-2H2O	C4H9NO3	50.2	0	HMDB0000167;PW_C000109;MJDBOTE0000464	Peptides	Amino acids	map01100;map04978;map02010;map00260;map00290;map00470;map00860;map01230;map04974;map00970	Metabolism;Organismal Systems;Environmental Information Processing;Metabolism;Metabolism;Metabolism;Metabolism;Metabolism;Organismal Systems;Genetic Information Processing	Global and overview maps;Digestive system;Membrane transport;Amino acid metabolism;Amino acid metabolism;Metabolism of other amino acids;Metabolism of cofactors and vitamins;Global and overview maps;Digestive system;Translation	Organic acids and derivatives	Carboxylic acids and derivatives	Amino acids, peptides, and analogues	50.2	0	Metabolic pathways;Mineral absorption;ABC transporters;Glycine, serine and threonine metabolism;Valine, leucine and isoleucine biosynthesis;D-Amino acid metabolism;Porphyrin metabolism;Biosynthesis of amino acids;Protein digestion and absorption;Aminoacyl-tRNA biosynthesis	Metabolic pathways;Mineral absorption;ABC transporters;Glycine, serine and threonine metabolism;Valine, leucine and isoleucine biosynthesis;D-Amino acid metabolism;Porphyrin metabolism;Biosynthesis of amino acids;Protein digestion and absorption;Aminoacyl-tRNA biosynthesis	1.4261	0.7609	0.9802	0.005771	0.08279	5.891	5.858	5.907	5.938	5.972	5.975	5.986	5.491	5.567	5.602	5.515	5.694	5.739	5.61	5.722	5.711
pos_550	Indene	Ó¢µÇ	metab_4009	yes	down	B(ii)	-	pos	-	117.070006248	6.23085	M+H, 2M+H	C9H8	0	61.9	HMDB0253451	-	-	-	-	-	Benzenoids	Indenes and isoindenes	Not Available	0	61.9	-	-	1.1506	0.6467	0.9813	0.01396	0.1163	4.612	4.827	4.763	4.551	4.853	4.68	4.803	4.956	4.739	4.76	4.642	4.644	4.632	4.591	4.534	4.658
pos_651	9,10-DHOME	9,10-DHOME	metab_4116	yes	down	B(ii)	C14828	pos	125356-86-7	315.252393518	7.40738333333	M+H, M+Na	C18H34O4	0	40.8	HMDB0004704	-	-	map00591	Metabolism	Lipid metabolism	Lipids and lipid-like molecules	Fatty Acyls	Fatty acids and conjugates	0	40.8	Linoleic acid metabolism	Linoleic acid metabolism	1.1117	0.629	0.9895	0.002056	0.05671	6.895	6.93	6.929	6.906	6.905	6.913	6.904	6.951	6.914	6.867	6.712	6.847	6.843	6.711	6.828	6.808
pos_776	2-Methyl-5-nitroimidazol-1-ylacetic acid	2-¼×»ù-5-Ïõ»ùßäßò-1-»ùÒÒËá	metab_4247	yes	down	B(ii)	-	pos	-	168.038586324	5.72851666667	M+H-H2O, M+H	C6H7N3O4	0	37.9	HMDB0244289	-	-	-	-	-	Organic acids and derivatives	Carboxylic acids and derivatives	Amino acids, peptides, and analogues	0	37.9	-	-	1.3986	0.7443	0.9836	0.002414	0.05857	6.288	6.164	6.33	6.146	6.199	6.133	6.128	6.175	6.053	6.047	5.902	6.12	6.008	5.985	6.055	6.062
pos_881	4-Chloro-L-phenylalanine	4-ÂÈ-L-±½±û°±Ëá	metab_4354	yes	down	B(ii)	-	pos	-	399.086525242	3.17716666667	M+H-H2O, 2M+H	C9H10ClNO2	0	61.9	HMDB0244605	-	-	-	-	-	Organic acids and derivatives	Carboxylic acids and derivatives	Amino acids, peptides, and analogues	0	61.9	-	-	1.0157	0.5689	0.9901	0.005517	0.08153	6.628	6.626	6.647	6.671	6.649	6.684	6.642	6.697	6.589	6.66	6.49	6.568	6.56	6.502	6.56	6.568
pos_947	Creatine	¼¡Ëá	metab_4427	yes	down	B(i)	C00300	pos	57-00-1	132.076704248	0.677716666667	M+H-H2O, M+H	C4H9N3O2	93.9	0	HMDB0000064;PW_C000046;MJDBOTE0000560	-	-	map01100;map00330;map00260	Metabolism;Metabolism;Metabolism	Global and overview maps;Amino acid metabolism;Amino acid metabolism	Organic acids and derivatives	Carboxylic acids and derivatives	Amino acids, peptides, and analogues	93.9	0	Metabolic pathways;Arginine and proline metabolism;Glycine, serine and threonine metabolism	Metabolic pathways;Arginine and proline metabolism;Glycine, serine and threonine metabolism	1.0099	0.661	0.9899	0.01035	0.1041	7.421	7.381	7.368	7.347	7.387	7.371	7.328	7.378	7.122	7.414	7.236	7.308	7.356	7.212	7.315	7.348
pos_999	L-3-Aminodihydro-2(3H)-furanone	L-3-°±»ù¶þÇâ-2£¨3H£©-ß»à«Íª	metab_4484	yes	down	B(ii)	C02926	pos	-	84.0450313087	0.850266666667	M+H-H2O, M+H	C4H7NO2	0	39.7	HMDB0029387	-	-	-	-	-	Organic acids and derivatives	Carboxylic acids and derivatives	Amino acids, peptides, and analogues	0	39.7	-	-	1.2138	0.6387	0.9844	0.01113	0.1065	5.626	5.583	5.815	5.505	5.574	5.534	5.567	5.42	5.327	5.346	5.279	5.442	5.473	5.334	5.452	5.419
pos_1377	Allysine	Àµ°±Ëá	metab_4490	yes	down	B(ii)	C04076	pos	6665-12-9;1962-83-0	128.070579781	1.55431666667	M+H-H2O	C6H11NO3	0	66	HMDB0303320;PW_C000976;HMDB0001263	-	-	map01100;map00310;map01230	Metabolism;Metabolism;Metabolism	Global and overview maps;Amino acid metabolism;Global and overview maps	Organic acids and derivatives	Carboxylic acids and derivatives	Amino acids, peptides, and analogues	0	66	Metabolic pathways;Lysine degradation;Biosynthesis of amino acids	Metabolic pathways;Lysine degradation;Biosynthesis of amino acids	1.107	0.619	0.9853	0.02592	0.1402	5.611	5.576	5.751	5.561	5.601	5.584	5.693	5.411	5.448	5.385	5.19	5.453	5.388	5.346	5.468	5.389
pos_3016	Dihydrobiopterin	¶þÇâÉúÎïµûßÊ	metab_4494	yes	down	B(ii)	C02953	pos	6779-87-9	281.137822937	6.29308333333	M+ACN+H	C9H13N5O3	0	55.6	PW_C000027;HMDB0000038	-	-	map01100;map00790;map01240	Metabolism;Metabolism;Metabolism	Global and overview maps;Metabolism of cofactors and vitamins;Global and overview maps	Organoheterocyclic compounds	Pteridines and derivatives	Pterins and derivatives	0	55.6	Metabolic pathways;Folate biosynthesis;Biosynthesis of cofactors	Metabolic pathways;Folate biosynthesis;Biosynthesis of cofactors	1.2063	0.6548	0.9839	0.03509	0.1571	5.95	6.255	6.111	6.112	6.116	6.108	5.982	6.082	5.927	5.95	6.047	5.874	5.768	5.714	5.885	5.844
pos_2080	Dodecanoic acid	Ê®¶þËá	metab_4495	yes	down	B(ii)	C02679	pos	1908-11-8;143-07-7	165.163645295	6.19175	M+H-2H2O	C12H24O2	0	31.5	HMDB0303347;HMDB0000638;HMDB0303348;PW_C000497;LMFA01010012;HMDB0002262	Lipids	Fatty acids	map01100;map00061	Metabolism;Metabolism	Global and overview maps;Lipid metabolism	Lipids and lipid-like molecules	Fatty Acyls	Fatty acids and conjugates	0	31.5	Metabolic pathways;Fatty acid biosynthesis	Metabolic pathways;Fatty acid biosynthesis	1.7504	1.7823	0.9584	0.002115	0.05671	4.057	3.793	4.153	4.102	3.901	3.776	4.17	3.964	4.136	4.008	4.03	4.051	3.899	3.721	3.904	4.226
pos_2157	Styrene	±½ÒÒÏ©	metab_4504	yes	down	B(i)	C07083	pos	100-42-5	105.070149161	6.29308333333	M+H	C8H8	54.6	0	HMDB0034240	-	-	map01100	Metabolism	Global and overview maps	Benzenoids	Benzene and substituted derivatives	Styrenes	54.6	0	Metabolic pathways	Metabolic pathways	1.1513	0.6646	0.9828	0.008504	0.09762	4.861	4.982	4.808	4.891	4.895	4.838	4.9	4.976	4.821	4.854	4.869	4.737	4.753	4.645	4.833	4.768
[truncated: 29 more columns]
