# Supplementary material for: Metabolomics of cerebrospinal fluid reveals candidate diagnostic biomarkers to distinguish between spinal muscular atrophy type II and type III
Source: CNS Neurosci Ther. 2024 Apr 14;30(4):e14718. doi: 10.1111/cns.14718 (PMC11016346; doi:10.1111/cns.14718)
Supplement: Supplementary file 2 — Supplementary Information S2. [file CNS-30-e14718-s003.csv]

First Category	Second Category	Pathway Desciption	Pathway_ID	Database	DA Score	Ratio_in_study	Ratio_in_pop	P_value	P_adjust
Organismal Systems	Nervous system	Dopaminergic synapse	map04728	KEGG PATHWAY	-0.1667	1/40	12/4407	0.1038	0.2471
Organismal Systems	Nervous system	Synaptic vesicle cycle	map04721	KEGG PATHWAY	-0.5	1/40	12/4407	0.1038	0.2471
Human Diseases	Substance dependence	Alcoholism	map05034	KEGG PATHWAY	-0.25	1/40	10/4407	0.08723	0.2566
Human Diseases	Cancer: specific types	Hepatocellular carcinoma	map05225	KEGG PATHWAY	-0.25	1/40	14/4407	0.12	0.2609
Human Diseases	Substance dependence	Amphetamine addiction	map05031	KEGG PATHWAY	-0.3333	1/40	9/4407	0.07885	0.2628
Cellular Processes	Cellular community - eukaryotes	Gap junction	map04540	KEGG PATHWAY	-0.2	1/40	11/4407	0.09553	0.2654
Organismal Systems	Endocrine system	Prolactin signaling pathway	map04917	KEGG PATHWAY	-0.3333	1/40	11/4407	0.09553	0.2654
Organismal Systems	Aging	Longevity regulating pathway	map04211	KEGG PATHWAY	-1	1/40	8/4407	0.0704	0.2708
Human Diseases	Substance dependence	Morphine addiction	map05032	KEGG PATHWAY	-0.5	1/40	8/4407	0.0704	0.2708
Human Diseases	Substance dependence	Cocaine addiction	map05030	KEGG PATHWAY	-0.3333	1/40	7/4407	0.06187	0.2812
Metabolism	Amino acid metabolism	Valine, leucine and isoleucine biosynthesis	map00290	KEGG PATHWAY	-0.125	1/40	23/4407	0.1896	0.316
Environmental Information Processing	Signal transduction	cAMP signaling pathway	map04024	KEGG PATHWAY	-0.1667	1/40	25/4407	0.2043	0.3296
Human Diseases	Neurodegenerative disease	Parkinson disease	map05012	KEGG PATHWAY	-0.1667	1/40	26/4407	0.2116	0.3306
Metabolism	Lipid metabolism	Sphingolipid metabolism	map00600	KEGG PATHWAY	-0.1667	1/40	27/4407	0.2188	0.3315
Metabolism	Amino acid metabolism	Alanine, aspartate and glutamate metabolism	map00250	KEGG PATHWAY	-0.1667	1/40	28/4407	0.2259	0.3322
Metabolism	Lipid metabolism	Linoleic acid metabolism	map00591	KEGG PATHWAY	-0.1667	1/40	28/4407	0.2259	0.3322
Metabolism	Biosynthesis of other secondary metabolites	Caffeine metabolism	map00232	KEGG PATHWAY	-0.1429	1/40	22/4407	0.1821	0.3373
Environmental Information Processing	Signal transduction	AMPK signaling pathway	map04152	KEGG PATHWAY	-1	1/40	22/4407	0.1821	0.3373
Human Diseases	Cancer: overview	Pathways in cancer	map05200	KEGG PATHWAY	-0.2	1/40	31/4407	0.247	0.343
Metabolism	Metabolism of other amino acids	beta-Alanine metabolism	map00410	KEGG PATHWAY	-0.125	1/40	32/4407	0.2538	0.343
Metabolism	Amino acid metabolism	Phenylalanine, tyrosine and tryptophan biosynthesis	map00400	KEGG PATHWAY	-0.09091	1/40	34/4407	0.2674	0.3519
Metabolism	Lipid metabolism	alpha-Linolenic acid metabolism	map00592	KEGG PATHWAY	-0.3333	1/40	44/4407	0.3318	0.4147
Metabolism	Amino acid metabolism	Phenylalanine metabolism	map00360	KEGG PATHWAY	-0.1667	1/40	49/4407	0.3619	0.4208
Metabolism	Lipid metabolism	Primary bile acid biosynthesis	map00120	KEGG PATHWAY	-0.3333	1/40	47/4407	0.35	0.4268
Metabolism	Amino acid metabolism	Histidine metabolism	map00340	KEGG PATHWAY	-0.1667	1/40	47/4407	0.35	0.4268
Metabolism	Metabolism of cofactors and vitamins	Nicotinate and nicotinamide metabolism	map00760	KEGG PATHWAY	-0.2	1/40	54/4407	0.3907	0.4439
Metabolism	Metabolism of cofactors and vitamins	Folate biosynthesis	map00790	KEGG PATHWAY	-0.25	1/40	58/4407	0.4128	0.4586
Metabolism	Amino acid metabolism	Tryptophan metabolism	map00380	KEGG PATHWAY	-0.0625	1/40	83/4407	0.5342	0.5806
Metabolism	Nucleotide metabolism	Purine metabolism	map00230	KEGG PATHWAY	-0.09091	1/40	101/4407	0.6061	0.6313
Metabolism	Carbohydrate metabolism	Amino sugar and nucleotide sugar metabolism	map00520	KEGG PATHWAY	1	1/40	118/4407	0.664	0.6775
Metabolism	Metabolism of cofactors and vitamins	Porphyrin metabolism	map00860	KEGG PATHWAY	-0.5	1/40	148/4407	0.7465	0.7465
Metabolism	Metabolism of cofactors and vitamins	Biotin metabolism	map00780	KEGG PATHWAY	-0.2857	2/40	29/4407	0.02795	0.1747
Metabolism	Lipid metabolism	Fatty acid biosynthesis	map00061	KEGG PATHWAY	-0.4	2/40	58/4407	0.09664	0.2416
Environmental Information Processing	Signaling molecules and interaction	Neuroactive ligand-receptor interaction	map04080	KEGG PATHWAY	-0.25	2/40	52/4407	0.08017	0.2505
Metabolism	Amino acid metabolism	Glycine, serine and threonine metabolism	map00260	KEGG PATHWAY	-0.25	2/40	48/4407	0.06974	0.2906
Human Diseases	Cancer: overview	Chemical carcinogenesis - DNA adducts	map05204	KEGG PATHWAY	0	2/40	77/4407	0.154	0.3079
Metabolism	Xenobiotics biodegradation and metabolism	Drug metabolism - cytochrome P450	map00982	KEGG PATHWAY	-0.1818	2/40	87/4407	0.1863	0.3213
Metabolism	Xenobiotics biodegradation and metabolism	Metabolism of xenobiotics by cytochrome P450	map00980	KEGG PATHWAY	0	2/40	121/4407	0.3009	0.3858
Metabolism	Global and overview maps	Biosynthesis of nucleotide sugars	map01250	KEGG PATHWAY	0	2/40	200/4407	0.5484	0.5834
Organismal Systems	Digestive system	Mineral absorption	map04978	KEGG PATHWAY	-0.25	3/40	29/4407	0.00215	0.02687
Human Diseases	Cancer: overview	Central carbon metabolism in cancer	map05230	KEGG PATHWAY	-0.1875	3/40	37/4407	0.004348	0.04348
Metabolism	Amino acid metabolism	Arginine and proline metabolism	map00330	KEGG PATHWAY	-0.1875	3/40	69/4407	0.02401	0.1715
Metabolism	Metabolism of other amino acids	D-Amino acid metabolism	map00470	KEGG PATHWAY	-0.2143	3/40	66/4407	0.02137	0.178
Metabolism	Amino acid metabolism	Tyrosine metabolism	map00350	KEGG PATHWAY	-0.1429	3/40	78/4407	0.03297	0.1832
Environmental Information Processing	Membrane transport	ABC transporters	map02010	KEGG PATHWAY	-0.1429	3/40	138/4407	0.1286	0.2679
Organismal Systems	Digestive system	Bile secretion	map04976	KEGG PATHWAY	-0.2	3/40	97/4407	0.05683	0.2842
Genetic Information Processing	Translation	Aminoacyl-tRNA biosynthesis	map00970	KEGG PATHWAY	-0.2667	4/40	52/4407	0.001151	0.01919
Organismal Systems	Digestive system	Protein digestion and absorption	map04974	KEGG PATHWAY	-0.2381	5/40	47/4407	5.52E-05	0.001381
Metabolism	Global and overview maps	Biosynthesis of cofactors	map01240	KEGG PATHWAY	-0.1389	5/40	328/4407	0.1733	0.3332
Metabolism	Amino acid metabolism	Lysine degradation	map00310	KEGG PATHWAY	-0.5	6/40	50/4407	4.49E-06	0.0002244
