# Supplementary material for: Metabolomics of cerebrospinal fluid reveals candidate diagnostic biomarkers to distinguish between spinal muscular atrophy type II and type III
Source: CNS Neurosci Ther. 2024 Apr 14;30(4):e14718. doi: 10.1111/cns.14718 (PMC11016346; doi:10.1111/cns.14718)
Supplement: Supplementary file 3 — Supplementary Information S3. [file CNS-30-e14718-s002.xlsx]

## Sheet: p-value
Metabolite	CSF_LDH	CSF_pro	CSF_Cl	Scoliosis	CSF_glu	SMN1	month_age	treatment_delay	SMN2	HFMSE	onset_month_age
4-Chlorophenylacetic acid	0.24656	0.98373	0.50435	0.48972	0.28285	0.60275	0.65615	0.50189	0.18678	0.00084	0.02648
Adb-chminaca, (+/-)-	0.39168	0.88977	0.41648	0.59824	0.38501	0.3583	0.17849	0.80898	0.01003	0.00091	0.02849
Dodecylbenzenesulfonic Acid	0.43864	0.75675	0.41458	0.96974	0.55461	0.34534	0.22858	0.8621	0.01427	0.01171	0.04117
NORETHINDRONE ACETATE	0.44136	0.89096	0.33887	0.79711	0.5558	0.34984	0.24135	0.94434	0.01215	0.00389	0.02835
4-(undecan-5-yl)benzene-1-Sulfonic Acid	0.07246	0.87211	0.30699	0.07256	0.26049	0.87571	0.6909	0.60376	0.10244	0.00681	0.07116
Sulindac	0.60073	0.94076	0.26569	0.84168	0.4403	0.36883	0.35535	0.13024	0.33012	0.16011	0.28015
Cinobufagin	0.37371	0.83289	0.06599	0.43788	0.50108	0.15404	0.64997	0.26263	0.33533	0.01005	0.20663
4-Propylphenol	0.30029	0.83432	0.91144	0.76699	0.35786	0.26519	0.93639	0.61712	0.44525	0.14148	0.42041
Dihydrobiopterin	0.33313	0.90281	0.91313	0.8922	0.25121	0.2844	0.74361	0.45391	0.43557	0.14489	0.42434
Dihydromaleimide beta-D-glucoside	0.82191	0.30907	0.33574	0.11192	0.7169	0.34254	0.11041	0.50456	0.157	0.02479	0.06919
L-3-Aminodihydro-2(3H)-furanone	0.03975	0.01531	0.65535	0.83869	0.07606	0.64736	0.24438	0.62156	0.24943	0.40839	0.18872
Nor-psi-tropine	0.24979	0.02707	0.36531	0.86084	0.65175	0.82013	0.16403	0.57953	0.14603	0.15261	0.10067
Cyclohexanecarboxamide	0.14045	0.17532	0.36269	0.48738	0.7143	0.66974	0.08085	0.32705	0.20013	0.10008	0.13808
Cinnamic acid	0.04286	0.03882	0.46076	0.37982	0.28327	0.93879	0.45737	0.89945	0.05956	0.1917	0.2263
Glucoheptonic acid	0.01129	0.17938	0.17209	0.33398	0.8668	0.67018	0.42823	0.87474	0.06919	0.20997	0.21302
L-Threonine	0.53076	0.01623	0.75218	0.52126	0.28795	0.67746	0.782	0.68797	0.01242	0.12394	0.18591
1-Hexanol	0.94911	0.3104	0.73189	0.82978	0.20535	0.38674	0.59359	0.83681	0.16201	0.62099	0.52015
4-Chloro-L-phenylalanine	0.41058	0.03098	0.95444	0.90559	0.7922	0.89672	0.53031	0.77695	0.09769	0.58122	0.49859
Furaneol 4-(6-malonylglucoside)	0.21402	0.09057	0.60223	0.95186	0.46793	0.77128	0.87114	0.74602	0.43448	0.54493	0.34621
Citral propylene glycol acetal	0.20989	0.15559	0.29506	0.85069	0.88391	0.87283	0.56618	0.91451	0.32535	0.26268	0.36131
2-Aminopurine	0.44102	0.23383	0.36855	0.761	0.65137	0.75797	0.86941	0.80241	0.39437	0.29649	0.42194
O-Demethylencainide	0.12388	0.12586	0.26995	0.78594	0.48457	0.96566	0.78126	0.88293	0.2776	0.27634	0.40872
(R)-(+)-2-Pyrrolidone-5-carboxylic acid	0.00126	0.03793	0.01213	0.90782	0.17404	0.56061	0.00504	0.06776	0.01816	0.17663	0.07246
Uric Acid	0.07796	0.05931	0.07078	0.86051	0.47614	0.49436	0.00258	0.0287	0.01114	0.39818	0.13736
N-Myristoyl Arginine	0.181	0.03487	0.30568	0.81691	0.85135	0.63865	0.01178	0.12294	0.13671	0.0599	0.06723
Creatine	0.02246	0.08976	0.21448	0.68581	0.59749	0.61819	0.02415	0.1363	0.04226	0.23365	0.14751
N6-Acetyl-L-lysine	0.3801	1e-05	0.48722	0.31389	0.27577	0.33394	0.57198	0.90564	0.99447	0.60129	0.38195
4-Chlorophenyl	0.11992	0.0881	0.50361	0.9227	0.44836	0.63272	0.76727	0.99314	0.76017	0.43303	0.55291
3-Methylcrotonylglycine	0.16721	0.08837	0.51316	0.4793	0.72858	0.67646	0.71772	0.88387	0.98127	0.26869	0.32253
Fluoromisonidazole	0.24293	0.00987	0.5458	0.27173	0.85983	0.60033	0.4483	0.90712	0.87768	0.33156	0.20805
Dopamine	0.20507	0.01588	0.55108	0.26889	0.8348	0.65916	0.35775	0.70702	0.77264	0.42976	0.28594
2-Methyl-5-nitroimidazol-1-ylacetic acid	0.20938	0.01227	0.48321	0.7288	0.84866	0.47549	0.26059	0.50392	0.45698	0.28681	0.36957
5-Aminosalicyl-glycine	0.13663	0.0128	0.48003	0.48355	0.72124	0.65245	0.4132	0.61195	0.68699	0.50565	0.53844
L-4-Chlorotryptophan	0.11761	0.01178	0.48814	0.50334	0.74605	0.61465	0.33828	0.50219	0.62304	0.47986	0.56889
Imetit	0.12142	0.01054	0.48202	0.53849	0.7688	0.58931	0.30509	0.4794	0.56273	0.47352	0.52796
6-Methylnicotinamide	0.12173	0.00822	0.50819	0.52706	0.72043	0.55057	0.32311	0.48914	0.59459	0.4554	0.55593
Pipecolic Acid	0.12118	0.01687	0.26912	0.94848	0.24848	0.77329	0.44992	0.70722	0.61005	0.22396	0.45479
5b-Cyprinol sulfate	0.2259	0.00111	0.64769	0.99342	0.63219	0.94146	0.35384	0.72319	0.61488	0.69723	0.26092
Gamma-Glutamyl-beta-aminopropiononitrile	0.17327	0.0168	0.41041	0.9075	0.70712	0.92082	0.2373	0.74617	0.22395	0.39603	0.09122
Dibutyl Phthalate	0.71251	0.01251	0.55203	0.32455	0.35717	0.27262	0.02908	0.1436	0.81385	0.2738	0.1715
Sebacic acid	0.09677	0.00253	0.9536	0.70309	0.52928	0.79363	0.04508	0.14362	0.38481	0.44355	0.29851
Fagomine	0.05513	0.0008	0.70879	0.68719	0.47548	0.84522	0.04207	0.09109	0.36402	0.72855	0.50224
4-hydroxysphinganine	0.08072	0.0133	0.9172	0.74283	0.96322	0.69249	0.20364	0.5206	0.21335	0.49435	0.21845
Leucyl-leucine	0.06177	0.02124	0.91304	0.869	0.9275	0.57519	0.07111	0.28095	0.17914	0.55365	0.1605
3-Hydroxy-4-aminopyridine sulfate	0.14586	0.03915	0.66877	0.8279	0.80367	0.46359	0.08182	0.30624	0.18076	0.1281	0.16512
3-(Benzylamino)-3-methylbutanoic Acid	0.11965	0.02281	0.96183	0.61006	0.7587	0.74415	0.0743	0.37898	0.17426	0.30793	0.07886
9-Carboxymethoxymethylguanine	0.19391	0.0134	0.68715	0.63925	0.62466	0.84224	0.07372	0.34124	0.16761	0.15226	0.10509
4-Deoxypyridoxine	0.21574	0.00387	0.84766	0.84436	0.44053	0.78512	0.08165	0.25291	0.3892	0.36343	0.24714
9,10-DHOME	0.1694	0.00526	0.89624	0.91057	0.87411	0.89231	0.14177	0.36478	0.28489	0.4026	0.27214
4-Hydroxynonenal	0.13549	0.00254	0.96064	0.89903	0.68754	0.94327	0.07419	0.22662	0.23238	0.35382	0.26515

## Sheet: r-value
Metabolite	CSF_LDH	CSF_pro	CSF_Cl	Scoliosis	CSF_glu	SMN1	month_age	treatment_delay	SMN2	HFMSE	onset_month_age
4-Chlorophenylacetic acid	-0.1851	-0.0033	0.1073	0.111	-0.1718	-0.0837	-0.0717	0.1079	-0.2104	-0.5015	-0.3465
Adb-chminaca, (+/-)-	0.1374	-0.0223	0.1304	0.0848	-0.1393	-0.1472	-0.2143	-0.0389	-0.3977	-0.4984	-0.3423
Dodecylbenzenesulfonic Acid	0.1243	-0.0499	0.1309	-0.0061	-0.095	-0.1512	-0.1922	-0.028	-0.38	-0.39	-0.3203
NORETHINDRONE ACETATE	0.1236	-0.0221	0.1532	0.0414	-0.0947	-0.1498	-0.1871	-0.0113	-0.3882	-0.4411	-0.3426
4-(undecan-5-yl)benzene-1-Sulfonic Acid	0.2835	0.0259	0.1635	0.2834	0.1799	0.0252	-0.064	0.0835	-0.2587	-0.4161	-0.2848
Sulindac	0.0842	0.012	0.1779	-0.0322	0.1239	-0.1441	0.1481	0.2403	-0.156	-0.2235	-0.1727
Cinobufagin	-0.1426	0.034	-0.2899	-0.1245	-0.1081	0.2267	-0.073	-0.1791	0.1543	0.3976	0.2014
4-Propylphenol	-0.1658	-0.0337	0.0179	0.0477	-0.1474	0.1781	-0.0129	-0.0804	0.1226	0.2337	0.1293
Dihydrobiopterin	-0.155	0.0197	0.0176	0.0218	-0.1833	0.1712	-0.0527	-0.1203	0.1252	0.2317	0.1282
Dihydromaleimide beta-D-glucoside	-0.0363	-0.1628	-0.1542	-0.252	-0.0584	0.1521	0.2531	0.1072	0.2251	0.3502	0.2867
L-3-Aminodihydro-2(3H)-furanone	-0.3225	-0.3763	-0.0718	-0.0328	-0.2801	-0.0736	0.186	0.0794	0.184	0.1326	0.2095
Nor-psi-tropine	-0.1839	-0.3452	-0.1451	-0.0282	-0.0726	0.0366	0.2215	0.0891	0.2311	0.2275	0.26
Cyclohexanecarboxamide	-0.2342	-0.2158	-0.1459	-0.1116	-0.0589	0.0687	0.2759	0.157	0.2043	0.2604	0.2356
Cinnamic acid	-0.3178	-0.3239	-0.1184	-0.1408	-0.1716	-0.0124	0.1193	0.0204	0.2968	0.2081	0.1931
Glucoheptonic acid	-0.3918	-0.2139	-0.2174	-0.1548	-0.027	-0.0686	0.1272	0.0254	0.2867	0.2	0.1987
L-Threonine	-0.1008	-0.3732	0.0509	-0.1031	-0.17	-0.067	0.0446	-0.0647	0.387	0.2442	0.2108
1-Hexanol	-0.0103	-0.1624	-0.0552	-0.0346	-0.202	0.1388	0.0858	0.0332	0.2225	0.0796	0.1034
4-Chloro-L-phenylalanine	-0.132	-0.3374	-0.0092	0.0191	0.0424	0.0209	0.1009	0.0456	0.2622	0.0887	0.1087
Furaneol 4-(6-malonylglucoside)	-0.1983	-0.2677	-0.0838	-0.0097	-0.1166	-0.0468	0.0261	-0.0522	0.1255	0.0973	0.1509
Citral propylene glycol acetal	-0.2	-0.2259	-0.1675	-0.0303	0.0235	0.0258	0.0923	0.0173	0.1575	0.179	0.1463
2-Aminopurine	-0.1237	-0.1901	-0.1442	-0.049	-0.0727	0.0496	0.0265	-0.0403	0.1366	0.1671	0.1289
O-Demethylencainide	-0.2442	-0.243	-0.1764	-0.0437	-0.1123	0.0069	0.0447	-0.0237	0.1736	0.1741	0.1326
(R)-(+)-2-Pyrrolidone-5-carboxylic acid	-0.4864	-0.3253	-0.3882	0.0187	-0.2165	-0.0936	0.4298	0.2881	0.3673	0.2152	0.2835
Uric Acid	-0.2784	-0.297	-0.2851	0.0283	-0.1145	0.1098	0.4584	0.3418	0.3925	0.1355	0.236
N-Myristoyl Arginine	-0.2131	-0.3304	-0.164	-0.0373	-0.0302	0.0756	0.3897	0.2448	0.2364	0.2964	0.2886
Creatine	-0.3557	-0.2684	-0.1981	-0.0651	0.0849	0.0802	0.3517	0.2367	0.3187	0.1902	0.2303
N6-Acetyl-L-lysine	-0.1407	-0.6216	0.1116	0.1612	-0.1743	0.1548	0.0909	0.0191	-0.0011	0.0841	0.1402
4-Chlorophenyl	-0.2467	-0.2697	0.1075	-0.0156	-0.1217	0.0769	0.0477	-0.0014	-0.0492	0.1258	0.0954
3-Methylcrotonylglycine	-0.2199	-0.2695	0.1051	0.1136	-0.0559	0.0672	0.0582	-0.0235	-0.0038	0.1768	0.1584
Fluoromisonidazole	-0.1865	-0.3985	0.0971	0.1757	-0.0285	0.0843	0.1217	0.0188	0.0248	0.1555	0.2008
Dopamine	-0.2021	-0.3744	0.0959	0.1768	-0.0336	0.071	0.1474	0.0605	0.0465	0.1267	0.1707
2-Methyl-5-nitroimidazol-1-ylacetic acid	-0.2002	-0.3877	0.1126	0.0558	-0.0307	0.1146	0.1798	0.1074	0.1194	0.1704	0.1438
5-Aminosalicyl-glycine	-0.2365	-0.3855	0.1135	0.1125	-0.0575	0.0725	0.1313	0.0816	0.0649	0.107	0.0989
L-4-Chlorotryptophan	-0.2482	-0.3897	0.1114	0.1075	-0.0522	0.081	0.1534	0.1078	0.0791	0.1135	0.0916
Imetit	-0.2458	-0.3952	0.1129	0.0989	-0.0473	0.0868	0.1642	0.1136	0.0931	0.1151	0.1014
6-Methylnicotinamide	-0.2456	-0.4073	0.1063	0.1017	-0.0576	0.096	0.1582	0.1111	0.0856	0.1199	0.0947
Pipecolic Acid	-0.2459	-0.3712	0.1767	-0.0104	-0.1844	0.0464	0.1213	0.0605	0.0821	0.1941	0.12
5b-Cyprinol sulfate	-0.1933	-0.4913	0.0735	-0.0013	-0.077	0.0118	0.1486	0.057	0.0809	0.0626	0.1797
Gamma-Glutamyl-beta-aminopropiononitrile	-0.2168	-0.3714	0.1321	-0.0187	-0.0605	-0.016	0.1887	0.0521	0.1941	0.1361	0.2672
Dibutyl Phthalate	-0.0593	-0.3867	-0.0956	0.1578	0.1476	0.1754	0.3411	0.2325	0.0379	0.175	0.2177
Sebacic acid	-0.2629	-0.4591	-0.0094	0.0614	0.1011	-0.0421	0.3147	0.2324	0.1394	0.123	0.1664
Fagomine	-0.3018	-0.5032	0.0601	0.0648	0.1146	0.0315	0.319	0.2673	0.1455	0.0559	0.1078
4-hydroxysphinganine	-0.276	-0.3836	0.0168	0.0528	-0.0074	-0.0637	0.2027	0.1033	0.1985	0.1098	0.1964
Leucyl-leucine	-0.2943	-0.3588	0.0176	0.0266	-0.0147	-0.0901	0.2848	0.1725	0.214	0.0952	0.2233
3-Hydroxy-4-aminopyridine sulfate	-0.2312	-0.3234	-0.0689	0.035	0.04	0.1177	0.275	0.1638	0.2132	0.2416	0.2209
3-(Benzylamino)-3-methylbutanoic Acid	-0.2469	-0.3549	-0.0077	0.0821	0.0495	0.0526	0.2818	0.1411	0.2164	0.1632	0.2776
9-Carboxymethoxymethylguanine	-0.2071	-0.3832	0.0648	-0.0754	0.0787	0.0321	0.2823	0.1525	0.2197	0.2277	0.2568
4-Deoxypyridoxine	-0.1975	-0.4413	0.031	0.0316	0.1238	0.0439	0.2752	0.1827	0.1381	0.1457	0.1849
9,10-DHOME	-0.2188	-0.4279	0.021	0.0181	0.0255	-0.0218	0.2335	0.1453	0.1711	0.1343	0.1756
4-Hydroxynonenal	-0.2371	-0.459	-0.008	0.0204	0.0647	0.0115	0.2819	0.193	0.1907	0.1486	0.1781
