# Supplementary material for: Metabolomics of cerebrospinal fluid reveals candidate diagnostic biomarkers to distinguish between spinal muscular atrophy type II and type III
Source: CNS Neurosci Ther. 2024 Apr 14;30(4):e14718. doi: 10.1111/cns.14718 (PMC11016346; doi:10.1111/cns.14718)
Supplement: Supplementary file 4 — Supplementary Information S4. [file CNS-30-e14718-s001.csv]

Metabolite	Metab ID	AUC	CI
Dihydromaleimide beta-D-glucoside	metab_2969	0.7963	[0.6548, 0.9378]
2-Pyrrolidinone	metab_446	0.6243	[0.4482, 0.8005]
Beta-L-Fucose	metab_213	0.7593	[0.5888, 0.9297]
9,10-DHOME	metab_4116	0.7566	[0.5861, 0.9271]
S-Allyl-L-cysteine	metab_2830	0.6958	[0.5249, 0.8666]
5-Aminosalicyl-glycine	metab_960	0.6984	[0.5265, 0.8704]
6-Methylnicotinamide	metab_2362	0.7063	[0.5354, 0.8773]
2-(4-Nitrobenzylidene)malononitrile	metab_963	0.6799	[0.5026, 0.8572]
N-Methylaniline	metab_2774	0.7672	[0.601, 0.9334]
9-Carboxymethoxymethylguanine	metab_2933	0.791	[0.6229, 0.9591]
(2'E,4'Z,7'Z,8E)-Colnelenic acid	metab_1109	0.6561	[0.4839, 0.8283]
O-Toluidine	metab_3015	0.7222	[0.5518, 0.8926]
4-Guanidinobutanoic Acid	metab_3360	0.7249	[0.5658, 0.884]
N(6)-Methyllysine	metab_3010	0.7275	[0.5726, 0.8825]
4-Amino-1-[(2R,5R)-5-(hydroxymethyl)-4-sulfanyloxolan-2-yl]pyrimidin-2-one	metab_2302	0.7249	[0.5386, 0.9112]
4-Chloro-L-phenylalanine	metab_4354	0.7143	[0.5443, 0.8843]
Acrylamide	metab_2335	0.8148	[0.6664, 0.9633]
Sulindac	metab_5586	0.6296	[0.4479, 0.8113]
BUTHIONINE SULFOXIMINE	metab_843	0.6455	[0.4463, 0.8447]
N-Acetylproline	metab_2572	0.7513	[0.5801, 0.9225]
2-Aminoadipic acid	metab_342	0.6534	[0.4711, 0.8358]
Fagomine	metab_1694	0.7619	[0.5987, 0.9251]
4-Hydroxy-1-(3-pyridinyl)-1-butanone	metab_3080	0.7354	[0.5744, 0.8965]
2-Methylidene-4-(oxiran-2-yl)butanoic Acid	metab_3083	0.7381	[0.5713, 0.9049]
(x)-2-Heptanol glucoside	metab_2849	0.6164	[0.4328, 0.8]
(2S)-2-Amino-3-[(2S,3R)-2-amino-3-hydroxybutanoyl]oxypropanoic acid	metab_28	0.6561	[0.4743, 0.8378]
N-Cyclohexylformamide	metab_2760	0.8492	[0.7075, 0.9909]
(+/-)-Ribaline	metab_5514	0.6984	[0.5365, 0.8603]
N(6)-(Octanoyl)lysine	metab_2847	0.6905	[0.514, 0.867]
Nicotyrine	metab_2769	0.7487	[0.5888, 0.9086]
Andromedol	metab_2162	0.7354	[0.5752, 0.8957]
XI-Dihydro-2-methyl-3(2H)-thiophenone	metab_3001	0.6429	[0.454, 0.8318]
Cinnamic acid	metab_3000	0.7037	[0.5241, 0.8833]
N-Acetylputrescine	metab_298	0.7011	[0.5372, 0.8649]
4-Mercapto-ethyl-pyridine	metab_3122	0.7302	[0.5568, 0.9035]
Styrene	metab_4504	0.6905	[0.494, 0.8869]
NNAL-N-glucuronide	metab_7388	0.7011	[0.5406, 0.8616]
Cinobufagin	metab_2049	0.8466	[0.7199, 0.9732]
4-Chlorophenyl	metab_2406	0.7937	[0.6307, 0.9566]
Glycine, N-[(2E)-2-methyl-1-oxo-2-butenyl]-	metab_2407	0.7434	[0.5719, 0.9149]
Beta-Hydroxy-gamma-trimethylaminobutyric acid	metab_627	0.6693	[0.4955, 0.8431]
N6-Acetyl-L-lysine	metab_626	0.6905	[0.5165, 0.8644]
Geranic acid	metab_6592	0.8333	[0.692, 0.9746]
4-Amino-3-hydroxybutyrate	metab_3907	0.6825	[0.5151, 0.85]
Prednisone	metab_5955	0.8651	[0.7397, 0.9905]
2-Dodecoxyethyl Hydrogen Sulfate	metab_5957	0.7222	[0.5638, 0.8806]
Mono-(2-ethyl-5-hydroxyhexyl) phthalate	metab_534	0.672	[0.5018, 0.8421]
L-Threonine	metab_3909	0.7063	[0.5405, 0.8722]
Thiazoline	metab_1043	0.7354	[0.5689, 0.902]
1,5-Hexadiene	metab_1044	0.7011	[0.5338, 0.8683]
3-(Benzylamino)-3-methylbutanoic Acid	metab_3030	0.7222	[0.547, 0.8974]
(4S,8R)-8,9-Dihydroxy-p-menth-1(6)-en-2-one	metab_2014	0.7063	[0.5421, 0.8706]
L-Theanine	metab_2852	0.5503	[0.3659, 0.7346]
Valylhistidine	metab_2854	0.6825	[0.4928, 0.8723]
1-Piperideine-2-carboxylic acid	metab_3036	0.7381	[0.569, 0.9072]
11-Hydroxy-9-tridecenoic acid	metab_2150	0.6958	[0.5172, 0.8743]
2,6-Diamino-9-(2-hydroxyethoxymethyl)purine	metab_2151	0.6746	[0.4958, 0.8534]
1,2,5-Trihydroxypyrrole-3-sulfonic acid	metab_3267	0.6799	[0.5033, 0.8565]
Kyotorphin	metab_2718	0.7037	[0.5323, 0.8751]
Nicotinic acid mononucleotide	metab_7587	0.7804	[0.6349, 0.926]
2-Aminopurine	metab_2158	0.6931	[0.526, 0.8602]
2-Hydroxystearic acid	metab_6454	0.7857	[0.6259, 0.9455]
L-2-Amino-4-methylenepentanedioic acid	metab_101	0.7275	[0.5591, 0.896]
Gamma-Glutamyl-beta-aminopropiononitrile	metab_459	0.6931	[0.513, 0.8733]
Furaneol 4-(6-malonylglucoside)	metab_2091	0.6111	[0.4349, 0.7873]
4-Chlorophenylacetic acid	metab_998	0.8333	[0.6718, 0.9949]
Phenyl-Alanine	metab_7390	0.746	[0.587, 0.9051]
2,3,4,5-Tetrahydro-2-pyridinecarboxylic acid	metab_455	0.6138	[0.4139, 0.8136]
(3Z)-2-Propylpent-3-enoic acid	metab_735	0.6825	[0.4962, 0.8689]
Phenol glucuronide	metab_2907	0.6561	[0.4773, 0.8349]
L-Asparagine	metab_3859	0.7804	[0.6225, 0.9383]
Perillyl alcohol	metab_1132	0.6958	[0.5255, 0.8661]
Perillic acid	metab_1130	0.6481	[0.4714, 0.8249]
1-Hexanol	metab_1030	0.6587	[0.4859, 0.8316]
3-Oxododecanoic acid	metab_2143	0.7011	[0.5353, 0.8668]
Indene	metab_4009	0.6825	[0.4981, 0.867]
Dopamine	metab_2358	0.6852	[0.502, 0.8683]
Adb-chminaca, (+/-)-	metab_5763	0.7804	[0.6216, 0.9392]
4-Decan-4-Ylbenzenesulfonic Acid	metab_5885	0.7222	[0.5618, 0.8826]
O-Toluenesulfonamide	metab_82	0.6905	[0.5121, 0.8689]
4,5-seco-dopa	metab_3106	0.746	[0.5908, 0.9013]
Fluoromisonidazole	metab_2351	0.6614	[0.4766, 0.8461]
2-Methyl-5-nitroimidazol-1-ylacetic acid	metab_4247	0.7646	[0.6005, 0.9286]
Tyramine	metab_2629	0.7222	[0.5532, 0.8912]
Citral propylene glycol acetal	metab_482	0.7407	[0.5767, 0.9048]
Golotimod	metab_6774	0.7513	[0.5509, 0.9518]
Cyclohexanecarboxamide	metab_2875	0.7619	[0.5907, 0.9331]
Creatine	metab_4427	0.7116	[0.5384, 0.8849]
Tris(1-Chloro-2-propyl) Phosphate	metab_1141	0.709	[0.5311, 0.8869]
Cefaclor	metab_2266	0.8254	[0.6608, 0.99]
Bisphenol B	metab_5192	0.6746	[0.4997, 0.8495]
4-Deoxypyridoxine	metab_1710	0.7434	[0.5713, 0.9155]
1,1-Dimethylbiguanide	metab_5306	0.7275	[0.5675, 0.8875]
Palmitoleic acid	metab_1074	0.7328	[0.5593, 0.9063]
(5E,8E,11E)-13-[(2S,3S)-3-Pentylthiiran-2-yl]trideca-5,8,11-trienoic acid	metab_2531	0.7037	[0.5359, 0.8715]
Cotinine glucuronide	metab_6916	0.836	[0.6816, 0.9903]
NORETHINDRONE ACETATE	metab_5764	0.7619	[0.6016, 0.9222]
L-4-Chlorotryptophan	metab_959	0.709	[0.5388, 0.8792]
8-Amino-7-oxononanoic acid	metab_3331	0.6746	[0.4623, 0.8869]
Aminoethoxyacetic acid	metab_955	0.6614	[0.4862, 0.8366]
4-Hydroxynonenal	metab_792	0.7619	[0.5961, 0.9277]
Leucyl-leucine	metab_2808	0.6772	[0.4959, 0.8586]
N-Acetyl-b-glucosaminylamine	metab_2809	0.6852	[0.5087, 0.8617]
Polyribophosphate	metab_5554	0.7646	[0.5644, 0.9647]
Ethotoin	metab_5668	0.7249	[0.5628, 0.887]
5b-Cyprinol sulfate	metab_2817	0.6058	[0.4276, 0.784]
3-Methylcrotonylglycine	metab_2350	0.6825	[0.4962, 0.8688]
(R)-(+)-2-Pyrrolidone-5-carboxylic acid	metab_642	0.7698	[0.6114, 0.9283]
Uric Acid	metab_379	0.6852	[0.5015, 0.8689]
2-Cyclohexen-1-one	metab_1716	0.7937	[0.6357, 0.9517]
Carboxyphosphamide	metab_7545	0.8069	[0.6549, 0.9589]
Pipecolic Acid	metab_466	0.7513	[0.5878, 0.9149]
Procarbazine	metab_6497	0.6852	[0.5113, 0.8591]
3-Hydroxy-4-aminopyridine sulfate	metab_1551	0.7143	[0.5443, 0.8842]
Danofloxacin	metab_1002	0.7989	[0.6246, 0.9733]
Sebacic acid	metab_782	0.7672	[0.6027, 0.9317]
N-Myristoyl Arginine	metab_2810	0.8333	[0.6769, 0.9898]
Nor-psi-tropine	metab_2955	0.7831	[0.618, 0.9482]
4-Methylumbelliferone	metab_789	0.709	[0.5378, 0.8802]
Allysine	metab_4490	0.672	[0.4995, 0.8444]
DL-Dopa	metab_5086	0.6905	[0.5202, 0.8607]
Imetit	metab_2363	0.7143	[0.5441, 0.8844]
O-Demethylencainide	metab_2050	0.6667	[0.489, 0.8444]
L-Histidine	metab_3341	0.6984	[0.5281, 0.8687]
M-Xylene	metab_2054	0.6349	[0.4301, 0.8398]
Glucoheptonic acid	metab_3501	0.6746	[0.4984, 0.8508]
Cefamandole	metab_2369	0.6931	[0.5288, 0.8574]
L-3-Aminodihydro-2(3H)-furanone	metab_4484	0.7196	[0.5523, 0.8868]
4-hydroxysphinganine	metab_2888	0.7063	[0.5314, 0.8813]
PSOROMIC ACID	metab_8775	0.6852	[0.519, 0.8514]
Paramethadione	metab_2517	0.7222	[0.5417, 0.9028]
3-Hydroxynorvaline	metab_302	0.7196	[0.5389, 0.9002]
7-Methylxanthine	metab_475	0.6905	[0.5146, 0.8663]
Dodecylbenzenesulfonic Acid	metab_6622	0.7037	[0.5309, 0.8765]
Myo-inositol glutamate	metab_4887	0.7487	[0.5915, 0.9059]
4-Propylphenol	metab_1176	0.6376	[0.4424, 0.8328]
Dibutyl Phthalate	metab_1939	0.7249	[0.5555, 0.8942]
Piperidine-4-Carboxamide	metab_3147	0.7328	[0.5667, 0.899]
2-Heptanone	metab_1159	0.7407	[0.5667, 0.9148]
7,8-diaminopelargonate	metab_570	0.8201	[0.6872, 0.953]
4-(undecan-5-yl)benzene-1-Sulfonic Acid	metab_6300	0.8307	[0.7059, 0.9555]
Dodecanoic acid	metab_4495	0.7249	[0.5501, 0.8996]
Dihydrobiopterin	metab_4494	0.6508	[0.4521, 0.8495]
Agar	metab_3069	0.6561	[0.4806, 0.8315]
12-O-D-Glucuronoside-13-hydroxyoctadec-9Z-enoate	metab_2668	0.7196	[0.5495, 0.8897]
S-Formylglutathione	metab_2506	0.6878	[0.5143, 0.8613]
Carbamimidothioic acid, 2-(dimethylamino)ethyl ester	metab_2895	0.7381	[0.5756, 0.9005]
3-Methylindole	metab_703	0.7487	[0.5853, 0.9121]
(+/-)-Tryptophan	metab_706	0.7698	[0.6077, 0.932]
